# Supplementary material for: The newly assembled chloroplast genome of Aeluropus littoralis: molecular feature characterization and phylogenetic analysis with related species
Source: Sci Rep. 2024 Mar 18;14:6472. doi: 10.1038/s41598-024-57141-8 (PMC10948853; doi:10.1038/s41598-024-57141-8)
Supplement: Supplementary file 2 — Supplementary Table S1. [file 41598_2024_57141_MOESM2_ESM.xlsx]

## Sheet: Table S1
Table S1. List of long reads mapped to haplotype A and haplotype B of A. littoralis chloroplast genome
Reads mapped to haplotype A		Reads mapped to haplotype B
Read ID	Length (bp)	Read ID	Length (bp)
m64224e_210407_121848/99682250/ccs	25893	m64224e_210407_121848/73534025/ccs	20836
m64224e_210407_121848/9962951/ccs	16946	m64224e_210407_121848/73073211/ccs	26033
m64224e_210407_121848/99420579/ccs	21491	m64224e_210407_121848/72287494/ccs	22134
m64224e_210407_121848/99420306/ccs	21289	m64224e_210407_121848/71043014/ccs	20880
m64224e_210407_121848/99026696/ccs	19358	m64224e_210407_121848/7080550/ccs	27879
m64224e_210407_121848/98959389/ccs	17611	m64224e_210407_121848/70322802/ccs	18394
m64224e_210407_121848/98763115/ccs	19052	m64224e_210407_121848/69536014/ccs	25959
m64224e_210407_121848/98631989/ccs	18891	m64224e_210407_121848/69404600/ccs	20233
m64224e_210407_121848/984049/ccs	19732	m64224e_210407_121848/69339917/ccs	17743
m64224e_210407_121848/9832898/ccs	22868	m64224e_210407_121848/68682355/ccs	23915
m64224e_210407_121848/9830938/ccs	20176	m64224e_210407_121848/68356377/ccs	25145
m64224e_210407_121848/98173782/ccs	21423	m64224e_210407_121848/67569425/ccs	18194
m64224e_210407_121848/98042032/ccs	23180	m64224e_210407_121848/66652437/ccs	19510
m64224e_210407_121848/97978701/ccs	28262	m64224e_210407_121848/66520264/ccs	19839
m64224e_210407_121848/97912819/ccs	12253	m64224e_210407_121848/66520255/ccs	24471
m64224e_210407_121848/97389207/ccs	20063	m64224e_210407_121848/65996258/ccs	19122
m64224e_210407_121848/97190849/ccs	20532	m64224e_210407_121848/65077787/ccs	17454
m64224e_210407_121848/9700525/ccs	20635	m64224e_210407_121848/64554159/ccs	21187
m64224e_210407_121848/9699934/ccs	17886	m64224e_210407_121848/64489300/ccs	19969
m64224e_210407_121848/96864578/ccs	21778	m64224e_210407_121848/64424774/ccs	17387
m64224e_210407_121848/96796731/ccs	27955	m64224e_210407_121848/64096339/ccs	26225
m64224e_210407_121848/95617801/ccs	20004	m64224e_210407_121848/63964964/ccs	24246
m64224e_210407_121848/95357396/ccs	18583	m64224e_210407_121848/63701582/ccs	25068
m64224e_210407_121848/94373911/ccs	20006	m64224e_210407_121848/62914902/ccs	20243
m64224e_210407_121848/93915091/ccs	21274	m64224e_210407_121848/61277036/ccs	25211
m64224e_210407_121848/93913302/ccs	22228	m64224e_210407_121848/6095875/ccs	17172
m64224e_210407_121848/9372717/ccs	17354	m64224e_210407_121848/60425921/ccs	23798
m64224e_210407_121848/92733686/ccs	18002	m64224e_210407_121848/60358881/ccs	18010
m64224e_210407_121848/92276574/ccs	21404	m64224e_210407_121848/59966281/ccs	19048
m64224e_210407_121848/92079865/ccs	19244	m64224e_210407_121848/59181041/ccs	18398
m64224e_210407_121848/91817160/ccs	18539	m64224e_210407_121848/58786324/ccs	17826
m64224e_210407_121848/91553794/ccs	17338	m64224e_210407_121848/56887066/ccs	18242
m64224e_210407_121848/91490478/ccs	20958	m64224e_210407_121848/56624472/ccs	18587
m64224e_210407_121848/90834155/ccs	19220	m64224e_210407_121848/56557734/ccs	19394
m64224e_210407_121848/90440419/ccs	17109	m64224e_210407_121848/54790480/ccs	17927
m64224e_210407_121848/90178578/ccs	19473	m64224e_210407_121848/54461669/ccs	18208
m64224e_210407_121848/8914954/ccs	17417	m64224e_210407_121848/53937679/ccs	19543
m64224e_210407_121848/89065762/ccs	18351	m64224e_210407_121848/53347379/ccs	20009
m64224e_210407_121848/8849405/ccs	20199	m64224e_210407_121848/53216744/ccs	21246
m64224e_210407_121848/87885815/ccs	23211	m64224e_210407_121848/53215545/ccs	16978
m64224e_210407_121848/87360363/ccs	19149	m64224e_210407_121848/52561836/ccs	18328
m64224e_210407_121848/87162944/ccs	12396	m64224e_210407_121848/52363303/ccs	13868
m64224e_210407_121848/86969159/ccs	18028	m64224e_210407_121848/52103144/ccs	18153
m64224e_210407_121848/86900944/ccs	23558	m64224e_210407_121848/51448033/ccs	18993
m64224e_210407_121848/85656822/ccs	19800	m64224e_210407_121848/51120937/ccs	20937
m64224e_210407_121848/85656341/ccs	21597	m64224e_210407_121848/50398516/ccs	12109
m64224e_210407_121848/85133019/ccs	17171	m64224e_210407_121848/50201034/ccs	19930
m64224e_210407_121848/84082977/ccs	23003	m64224e_210407_121848/50004046/ccs	19726
m64224e_210407_121848/84019511/ccs	13534	m64224e_210407_121848/49087472/ccs	12590
m64224e_210407_121848/83823296/ccs	18965	m64224e_210407_121848/48826467/ccs	22335
m64224e_210407_121848/83231793/ccs	21794	m64224e_210407_121848/48301585/ccs	17947
m64224e_210407_121848/8259106/ccs	12058	m64224e_210407_121848/48040635/ccs	17005
m64224e_210407_121848/81791760/ccs	17240	m64224e_210407_121848/4786439/ccs	23570
m64224e_210407_121848/81528973/ccs	23761	m64224e_210407_121848/46989712/ccs	18650
m64224e_210407_121848/8126661/ccs	16111	m64224e_210407_121848/46072015/ccs	19803
m64224e_210407_121848/79102963/ccs	11074	m64224e_210407_121848/44893299/ccs	23895
m64224e_210407_121848/78905933/ccs	16939	m64224e_210407_121848/44631281/ccs	19617
m64224e_210407_121848/788193/ccs	25126	m64224e_210407_121848/43387309/ccs	12206
m64224e_210407_121848/77858519/ccs	17949	m64224e_210407_121848/4326237/ccs	17473
m64224e_210407_121848/76613126/ccs	20726	m64224e_210407_121848/42926909/ccs	21585
m64224e_210407_121848/76415264/ccs	22439	m64224e_210407_121848/42271136/ccs	19783
m64224e_210407_121848/76154649/ccs	17328	m64224e_210407_121848/4130429/ccs	18144
m64224e_210407_121848/75958483/ccs	26395	m64224e_210407_121848/41223531/ccs	19279
m64224e_210407_121848/75826586/ccs	18359	m64224e_210407_121848/40831322/ccs	12574
m64224e_210407_121848/75302899/ccs	29348	m64224e_210407_121848/39978615/ccs	20798
m64224e_210407_121848/75301768/ccs	17341	m64224e_210407_121848/39258329/ccs	20567
m64224e_210407_121848/7472211/ccs	20203	m64224e_210407_121848/38929164/ccs	18510
m64224e_210407_121848/74383507/ccs	11802	m64224e_210407_121848/37620380/ccs	21094
m64224e_210407_121848/74255051/ccs	16942	m64224e_210407_121848/37422591/ccs	18441
m64224e_210407_121848/7406101/ccs	20971	m64224e_210407_121848/37028165/ccs	25590
m64224e_210407_121848/74057165/ccs	18585	m64224e_210407_121848/35849233/ccs	17651
m64224e_210407_121848/73730621/ccs	18151	m64224e_210407_121848/35717221/ccs	18830
m64224e_210407_121848/73336617/ccs	17418	m64224e_210407_121848/3541557/ccs	18538
m64224e_210407_121848/72876865/ccs	19673	m64224e_210407_121848/35390385/ccs	18731
m64224e_210407_121848/72549937/ccs	25406	m64224e_210407_121848/34802051/ccs	16905
m64224e_210407_121848/72420095/ccs	18114	m64224e_210407_121848/34801571/ccs	18301
m64224e_210407_121848/72221147/ccs	17044	m64224e_210407_121848/34735239/ccs	20192
m64224e_210407_121848/7211330/ccs	17563	m64224e_210407_121848/34407502/ccs	24680
m64224e_210407_121848/71500642/ccs	19005	m64224e_210407_121848/33950549/ccs	18525
m64224e_210407_121848/71174296/ccs	18942	m64224e_210407_121848/33228327/ccs	21458
m64224e_210407_121848/71107542/ccs	25032	m64224e_210407_121848/31654320/ccs	25135
m64224e_210407_121848/71041024/ccs	17453	m64224e_210407_121848/31457576/ccs	17981
m64224e_210407_121848/70322802/ccs	11394	m64224e_210407_121848/30214241/ccs	17487
m64224e_210407_121848/69339917/ccs	17743	m64224e_210407_121848/27002718/ccs	17257
m64224e_210407_121848/69337270/ccs	19408	m64224e_210407_121848/26413855/ccs	18907
m64224e_210407_121848/68879090/ccs	20858	m64224e_210407_121848/26214401/ccs	22120
m64224e_210407_121848/68879030/ccs	18368	m64224e_210407_121848/25821473/ccs	22748
m64224e_210407_121848/68813814/ccs	22165	m64224e_210407_121848/2558184/ccs	18428
m64224e_210407_121848/68094352/ccs	18430	m64224e_210407_121848/25429696/ccs	18847
m64224e_210407_121848/68028010/ccs	21184	m64224e_210407_121848/25100505/ccs	17049
m64224e_210407_121848/6752403/ccs	21367	m64224e_210407_121848/24838571/ccs	19552
m64224e_210407_121848/67174490/ccs	19464	m64224e_210407_121848/2097535/ccs	24713
m64224e_210407_121848/66520264/ccs	19839	m64224e_210407_121848/20318120/ccs	16922
m64224e_210407_121848/66519630/ccs	17580	m64224e_210407_121848/1968619/ccs	19304
m64224e_210407_121848/65931875/ccs	18692	m64224e_210407_121848/19663307/ccs	18186
m64224e_210407_121848/65077787/ccs	17454	m64224e_210407_121848/19401043/ccs	17102
m64224e_210407_121848/64750078/ccs	21390	m64224e_210407_121848/19138859/ccs	20558
m64224e_210407_121848/64292703/ccs	18400	m64224e_210407_121848/18418197/ccs	17430
m64224e_210407_121848/62522693/ccs	19231	m64224e_210407_121848/180553618/ccs	17127
m64224e_210407_121848/62130904/ccs	21912	m64224e_210407_121848/179832700/ccs	20042
m64224e_210407_121848/62130129/ccs	20526	m64224e_210407_121848/179372671/ccs	18271
m64224e_210407_121848/61999527/ccs	19616	m64224e_210407_121848/179242521/ccs	28993
m64224e_210407_121848/61410089/ccs	16994	m64224e_210407_121848/179046848/ccs	17918
m64224e_210407_121848/61014738/ccs	19063	m64224e_210407_121848/178849387/ccs	18695
m64224e_210407_121848/6095875/ccs	17172	m64224e_210407_121848/177997479/ccs	18740
m64224e_210407_121848/60358881/ccs	18010	m64224e_210407_121848/177605089/ccs	17272
m64224e_210407_121848/60293478/ccs	18046	m64224e_210407_121848/177407060/ccs	20760
m64224e_210407_121848/59966281/ccs	11048	m64224e_210407_121848/176884237/ccs	18030
m64224e_210407_121848/5900714/ccs	18633	m64224e_210407_121848/176620167/ccs	20268
m64224e_210407_121848/58786324/ccs	17826	m64224e_210407_121848/176162164/ccs	25040
m64224e_210407_121848/58723095/ccs	21004	m64224e_210407_121848/175375589/ccs	20469
m64224e_210407_121848/58066791/ccs	21912	m64224e_210407_121848/174590806/ccs	17520
m64224e_210407_121848/58000196/ccs	28190	m64224e_210407_121848/174457494/ccs	22902
m64224e_210407_121848/57543474/ccs	16151	m64224e_210407_121848/17433484/ccs	19160
m64224e_210407_121848/57541484/ccs	29047	m64224e_210407_121848/174064623/ccs	18591
m64224e_210407_121848/57147734/ccs	18227	m64224e_210407_121848/173803285/ccs	21108
m64224e_210407_121848/56690552/ccs	18709	m64224e_210407_121848/173345371/ccs	18379
m64224e_210407_121848/56624472/ccs	18587	m64224e_210407_121848/170920103/ccs	24116
m64224e_210407_121848/56557743/ccs	18655	m64224e_210407_121848/170591647/ccs	18716
m64224e_210407_121848/56557734/ccs	19394	m64224e_210407_121848/170199166/ccs	22153
m64224e_210407_121848/5638387/ccs	17181	m64224e_210407_121848/168102273/ccs	19923
m64224e_210407_121848/5638106/ccs	21500	m64224e_210407_121848/166595009/ccs	16002
m64224e_210407_121848/54790480/ccs	17927	m64224e_210407_121848/166529852/ccs	19246
m64224e_210407_121848/54461669/ccs	11208	m64224e_210407_121848/165740575/ccs	19919
m64224e_210407_121848/5441898/ccs	18800	m64224e_210407_121848/165152453/ccs	20439
m64224e_210407_121848/54332175/ccs	21752	m64224e_210407_121848/165020877/ccs	22979
m64224e_210407_121848/53937679/ccs	19543	m64224e_210407_121848/164825234/ccs	19360
m64224e_210407_121848/53806053/ccs	19766	m64224e_210407_121848/164757872/ccs	17434
m64224e_210407_121848/53019203/ccs	18203	m64224e_210407_121848/164170491/ccs	17105
m64224e_210407_121848/52363303/ccs	13868	m64224e_210407_121848/164104637/ccs	17998
m64224e_210407_121848/52234186/ccs	19639	m64224e_210407_121848/163907126/ccs	17934
m64224e_210407_121848/52103144/ccs	18153	m64224e_210407_121848/162923235/ccs	18854
m64224e_210407_121848/52103117/ccs	20501	m64224e_210407_121848/162661156/ccs	20494
m64224e_210407_121848/51841031/ccs	22081	m64224e_210407_121848/162267800/ccs	17435
m64224e_210407_121848/51448033/ccs	18993	m64224e_210407_121848/161876712/ccs	19088
m64224e_210407_121848/50793246/ccs	18618	m64224e_210407_121848/161352464/ccs	22438
m64224e_210407_121848/50398516/ccs	12109	m64224e_210407_121848/158534150/ccs	23985
m64224e_210407_121848/50004046/ccs	19726	m64224e_210407_121848/158206715/ccs	13463
m64224e_210407_121848/49481506/ccs	18127	m64224e_210407_121848/157681031/ccs	17676
m64224e_210407_121848/49087472/ccs	12590	m64224e_210407_121848/1574117/ccs	18819
m64224e_210407_121848/48432168/ccs	17277	m64224e_210407_121848/156961087/ccs	17234
m64224e_210407_121848/48301585/ccs	17947	m64224e_210407_121848/15534665/ccs	20068
m64224e_210407_121848/48236178/ccs	23069	m64224e_210407_121848/155189524/ccs	17542
m64224e_210407_121848/48040635/ccs	16005	m64224e_210407_121848/154798769/ccs	19508
m64224e_210407_121848/47777634/ccs	18576	m64224e_210407_121848/153421173/ccs	26491
m64224e_210407_121848/46335700/ccs	20585	m64224e_210407_121848/151980243/ccs	21999
m64224e_210407_121848/46072015/ccs	19803	m64224e_210407_121848/151913888/ccs	20301
m64224e_210407_121848/460186/ccs	17626	m64224e_210407_121848/151653151/ccs	17391
m64224e_210407_121848/45615226/ccs	18827	m64224e_210407_121848/149818006/ccs	12021
m64224e_210407_121848/45484791/ccs	17948	m64224e_210407_121848/146475174/ccs	23273
m64224e_210407_121848/4458290/ccs	17487	m64224e_210407_121848/142606702/ccs	28583
m64224e_210407_121848/44304025/ccs	17885	m64224e_210407_121848/141951311/ccs	18178
m64224e_210407_121848/43451250/ccs	16943	m64224e_210407_121848/141886471/ccs	21779
m64224e_210407_121848/43387309/ccs	12206	m64224e_210407_121848/140509905/ccs	23298
m64224e_210407_121848/43386824/ccs	20820	m64224e_210407_121848/140314442/ccs	18153
m64224e_210407_121848/42926909/ccs	21585	m64224e_210407_121848/138938222/ccs	17598
m64224e_210407_121848/42729713/ccs	24744	m64224e_210407_121848/138676155/ccs	17606
m64224e_210407_121848/42205772/ccs	28231	m64224e_210407_121848/138545965/ccs	19595
m64224e_210407_121848/42010948/ccs	16895	m64224e_210407_121848/138346808/ccs	18420
m64224e_210407_121848/42009363/ccs	19147	m64224e_210407_121848/136775206/ccs	19052
m64224e_210407_121848/41945482/ccs	17373	m64224e_210407_121848/13631707/ccs	18737
m64224e_210407_121848/41683662/ccs	22243	m64224e_210407_121848/133892435/ccs	19683
m64224e_210407_121848/41091123/ccs	22468	m64224e_210407_121848/133236363/ccs	20387
m64224e_210407_121848/40831322/ccs	12574	m64224e_210407_121848/133170348/ccs	21872
m64224e_210407_121848/4065072/ccs	24832	m64224e_210407_121848/133038604/ccs	18200
m64224e_210407_121848/40239287/ccs	21728	m64224e_210407_121848/132908717/ccs	17974
m64224e_210407_121848/39584093/ccs	21273	m64224e_210407_121848/132317305/ccs	18012
m64224e_210407_121848/39125014/ccs	23450	m64224e_210407_121848/132253947/ccs	20405
m64224e_210407_121848/38996541/ccs	18328	m64224e_210407_121848/132188857/ccs	19375
m64224e_210407_121848/3867212/ccs	17980	m64224e_210407_121848/131401812/ccs	20143
m64224e_210407_121848/38078901/ccs	17520	m64224e_210407_121848/131334812/ccs	20627
m64224e_210407_121848/3802879/ccs	20414	m64224e_210407_121848/131139037/ccs	22542
m64224e_210407_121848/38012645/ccs	25636	m64224e_210407_121848/131007663/ccs	24634
m64224e_210407_121848/37422591/ccs	18441	m64224e_210407_121848/130747190/ccs	12179
m64224e_210407_121848/3736838/ccs	19381	m64224e_210407_121848/130746499/ccs	17540
m64224e_210407_121848/37227165/ccs	17333	m64224e_210407_121848/130351750/ccs	20378
m64224e_210407_121848/37029307/ccs	23232	m64224e_210407_121848/129500014/ccs	18607
m64224e_210407_121848/36700548/ccs	18351	m64224e_210407_121848/129107289/ccs	24346
m64224e_210407_121848/36176989/ccs	18121	m64224e_210407_121848/128846119/ccs	19872
m64224e_210407_121848/35849233/ccs	17651	m64224e_210407_121848/128256270/ccs	19743
m64224e_210407_121848/35654366/ccs	19424	m64224e_210407_121848/127665393/ccs	21793
m64224e_210407_121848/3541557/ccs	18538	m64224e_210407_121848/127599620/ccs	17041
m64224e_210407_121848/34799718/ccs	20850	m64224e_210407_121848/126878785/ccs	19033
m64224e_210407_121848/34735239/ccs	20192	m64224e_210407_121848/126551083/ccs	18587
m64224e_210407_121848/3409282/ccs	19338	m64224e_210407_121848/125830041/ccs	17080
m64224e_210407_121848/33950549/ccs	17525	m64224e_210407_121848/125503362/ccs	17259
m64224e_210407_121848/32900255/ccs	16955	m64224e_210407_121848/124782485/ccs	12675
m64224e_210407_121848/32440639/ccs	17734	m64224e_210407_121848/123273376/ccs	24114
m64224e_210407_121848/32310184/ccs	19438	m64224e_210407_121848/123209195/ccs	18234
m64224e_210407_121848/31457576/ccs	17981	m64224e_210407_121848/121309584/ccs	19329
m64224e_210407_121848/31326812/ccs	19847	m64224e_210407_121848/121243354/ccs	20020
m64224e_210407_121848/30214241/ccs	17487	m64224e_210407_121848/120851067/ccs	21725
m64224e_210407_121848/27002718/ccs	17257	m64224e_210407_121848/120193257/ccs	18163
m64224e_210407_121848/26673165/ccs	11956	m64224e_210407_121848/118818956/ccs	19030
m64224e_210407_121848/26412964/ccs	20001	m64224e_210407_121848/11862530/ccs	22131
m64224e_210407_121848/25952548/ccs	12322	m64224e_210407_121848/118293772/ccs	22938
m64224e_210407_121848/25755961/ccs	22653	m64224e_210407_121848/118293083/ccs	17570
m64224e_210407_121848/2558184/ccs	18420	m64224e_210407_121848/117966995/ccs	20330
m64224e_210407_121848/25429696/ccs	18847	m64224e_210407_121848/117769809/ccs	18738
m64224e_210407_121848/25299321/ccs	17504	m64224e_210407_121848/116983168/ccs	19045
m64224e_210407_121848/24053271/ccs	24305	m64224e_210407_121848/115869039/ccs	23780
m64224e_210407_121848/23921896/ccs	17022	m64224e_210407_121848/114360608/ccs	23893
m64224e_210407_121848/23528822/ccs	17613	m64224e_210407_121848/111806059/ccs	20219
m64224e_210407_121848/23464664/ccs	20923	m64224e_210407_121848/111610091/ccs	17778
m64224e_210407_121848/2294770/ccs	17087	m64224e_210407_121848/111085887/ccs	21392
m64224e_210407_121848/2294024/ccs	17935	m64224e_210407_121848/110692740/ccs	17090
m64224e_210407_121848/20777426/ccs	18486	m64224e_210407_121848/11012048/ccs	17931
m64224e_210407_121848/20448011/ccs	20629	m64224e_210407_121848/109970647/ccs	19130
m64224e_210407_121848/20318120/ccs	16922	m64224e_210407_121848/108988865/ccs	18607
m64224e_210407_121848/19663307/ccs	18186	m64224e_210407_121848/108725273/ccs	22967
m64224e_210407_121848/19401043/ccs	17102	m64224e_210407_121848/108004912/ccs	21343
m64224e_210407_121848/18418197/ccs	17430	m64224e_210407_121848/107610773/ccs	21391
m64224e_210407_121848/180553618/ccs	17127	m64224e_210407_121848/105973299/ccs	28033
m64224e_210407_121848/18024076/ccs	25623	m64224e_210407_121848/10553294/ccs	21736
m64224e_210407_121848/180226390/ccs	19502	m64224e_210407_121848/10552854/ccs	17054
m64224e_210407_121848/180224450/ccs	12347	m64224e_210407_121848/104924320/ccs	19891
m64224e_210407_121848/180158579/ccs	17884	m64224e_210407_121848/104923844/ccs	18786
m64224e_210407_121848/179896589/ccs	18112	m64224e_210407_121848/104858352/ccs	12403
m64224e_210407_121848/179832700/ccs	20042	m64224e_210407_121848/104793247/ccs	22589
m64224e_210407_121848/179438769/ccs	20908	m64224e_210407_121848/103744184/ccs	19483
m64224e_210407_121848/179243764/ccs	21403	m64224e_210407_121848/103613416/ccs	23357
m64224e_210407_121848/179046848/ccs	11918	m64224e_210407_121848/103154565/ccs	12493
m64224e_210407_121848/178979243/ccs	12988	m64224e_210407_121848/102763149/ccs	17065
m64224e_210407_121848/178849387/ccs	18695	m64224e_210407_121848/102368709/ccs	20784
m64224e_210407_121848/178719504/ccs	18463	m64224e_210407_121848/101844032/ccs	17718
m64224e_210407_121848/178651849/ccs	18381	m64224e_210407_121848/101648724/ccs	17394
m64224e_210407_121848/177997479/ccs	18740	m64224e_210402_081022/99420343/ccs	18116
m64224e_210407_121848/177801837/ccs	17027	m64224e_210402_081022/99420130/ccs	23223
m64224e_210407_121848/177605089/ccs	17272	m64224e_210402_081022/99419451/ccs	26136
m64224e_210407_121848/177341251/ccs	17870	m64224e_210402_081022/9896157/ccs	19511
m64224e_210407_121848/177210525/ccs	27746	m64224e_210402_081022/98763516/ccs	17609
m64224e_210407_121848/177079634/ccs	23894	m64224e_210402_081022/985760/ccs	12702
m64224e_210407_121848/177013909/ccs	16902	m64224e_210402_081022/98566451/ccs	19021
m64224e_210407_121848/176949510/ccs	19854	m64224e_210402_081022/984415/ccs	19821
m64224e_210407_121848/176620167/ccs	20268	m64224e_210402_081022/983832/ccs	19134
m64224e_210407_121848/175440542/ccs	20879	m64224e_210402_081022/9832117/ccs	13794
m64224e_210407_121848/175375589/ccs	20469	m64224e_210402_081022/97453317/ccs	18755
m64224e_210407_121848/175245656/ccs	17863	m64224e_210402_081022/97388588/ccs	19451
m64224e_210407_121848/175245269/ccs	23982	m64224e_210402_081022/96995649/ccs	12417
m64224e_210407_121848/173998600/ccs	18070	m64224e_210402_081022/96995412/ccs	12653
m64224e_210407_121848/173935297/ccs	17287	m64224e_210402_081022/96929434/ccs	20812
m64224e_210407_121848/173345371/ccs	11379	m64224e_210402_081022/9636098/ccs	20896
m64224e_210407_121848/173343923/ccs	20187	m64224e_210402_081022/96339464/ccs	23113
m64224e_210407_121848/17237385/ccs	19512	m64224e_210402_081022/96338026/ccs	18818
m64224e_210407_121848/172362304/ccs	20217	m64224e_210402_081022/95423138/ccs	18383
m64224e_210407_121848/172229914/ccs	17730	m64224e_210402_081022/95421410/ccs	18203
m64224e_210407_121848/171902989/ccs	21569	m64224e_210402_081022/95226700/ccs	23028
m64224e_210407_121848/171574403/ccs	21235	m64224e_210402_081022/95027492/ccs	24804
m64224e_210407_121848/170852393/ccs	16920	m64224e_210402_081022/94766126/ccs	19572
m64224e_210407_121848/170591647/ccs	18716	m64224e_210402_081022/94570014/ccs	18036
m64224e_210407_121848/170590895/ccs	23339	m64224e_210402_081022/93981307/ccs	17120
m64224e_210407_121848/170199166/ccs	22153	m64224e_210402_081022/93717143/ccs	18014
m64224e_210407_121848/170066603/ccs	20942	m64224e_210402_081022/93521026/ccs	18282
m64224e_210407_121848/167379844/ccs	18928	m64224e_210402_081022/93391576/ccs	19604
m64224e_210407_121848/167053441/ccs	17232	m64224e_210402_081022/93323894/ccs	18400
m64224e_210407_121848/166595009/ccs	16002	m64224e_210402_081022/93258954/ccs	18967
m64224e_210407_121848/166134345/ccs	17150	m64224e_210402_081022/92668394/ccs	19895
m64224e_210407_121848/165740575/ccs	19919	m64224e_210402_081022/92604372/ccs	20767
m64224e_210407_121848/165414757/ccs	18121	m64224e_210402_081022/92604063/ccs	21160
m64224e_210407_121848/165152453/ccs	20439	m64224e_210402_081022/92340501/ccs	22790
m64224e_210407_121848/164956385/ccs	18272	m64224e_210402_081022/920366/ccs	14232
m64224e_210407_121848/164757872/ccs	17434	m64224e_210402_081022/919912/ccs	14278
m64224e_210407_121848/164104637/ccs	17998	m64224e_210402_081022/91947689/ccs	18826
m64224e_210407_121848/163972048/ccs	18505	m64224e_210402_081022/918655/ccs	16022
m64224e_210407_121848/163971227/ccs	18972	m64224e_210402_081022/918221/ccs	19081
m64224e_210407_121848/163907126/ccs	17934	m64224e_210402_081022/918160/ccs	14303
m64224e_210407_121848/163382293/ccs	25312	m64224e_210402_081022/91554944/ccs	17257
m64224e_210407_121848/163121242/ccs	17344	m64224e_210402_081022/91424933/ccs	18130
m64224e_210407_121848/163055267/ccs	19369	m64224e_210402_081022/91358589/ccs	17738
m64224e_210407_121848/162923235/ccs	18854	m64224e_210402_081022/91031858/ccs	22279
m64224e_210407_121848/162267800/ccs	17435	m64224e_210402_081022/90571304/ccs	19579
m64224e_210407_121848/161876712/ccs	19088	m64224e_210402_081022/90245979/ccs	19541
m64224e_210407_121848/161679307/ccs	17712	m64224e_210402_081022/89588079/ccs	21332
m64224e_210407_121848/161677922/ccs	18983	m64224e_210402_081022/895/ccs	18792
m64224e_210407_121848/160959261/ccs	22361	m64224e_210402_081022/89391882/ccs	22454
m64224e_210407_121848/160891257/ccs	21154	m64224e_210402_081022/89260572/ccs	20056
m64224e_210407_121848/160435005/ccs	16989	m64224e_210402_081022/89196223/ccs	19719
m64224e_210407_121848/15992794/ccs	24156	m64224e_210402_081022/88540774/ccs	21423
m64224e_210407_121848/159516871/ccs	24097	m64224e_210402_081022/8847938/ccs	17371
m64224e_210407_121848/159253948/ccs	20003	m64224e_210402_081022/87689135/ccs	20392
m64224e_210407_121848/158206715/ccs	13463	m64224e_210402_081022/8717729/ccs	24831
m64224e_210407_121848/157681031/ccs	17676	m64224e_210402_081022/86509791/ccs	19771
m64224e_210407_121848/1575698/ccs	17113	m64224e_210402_081022/861/ccs	18650
m64224e_210407_121848/157483978/ccs	19602	m64224e_210402_081022/86049844/ccs	19608
m64224e_210407_121848/157419772/ccs	22805	m64224e_210402_081022/85917745/ccs	22482
m64224e_210407_121848/1574117/ccs	18819	m64224e_210402_081022/85721462/ccs	17779
m64224e_210407_121848/157026814/ccs	16965	m64224e_210402_081022/853999/ccs	21693
m64224e_210407_121848/156961087/ccs	17234	m64224e_210402_081022/853935/ccs	18252
m64224e_210407_121848/156109504/ccs	20740	m64224e_210402_081022/853928/ccs	18947
m64224e_210407_121848/155257117/ccs	21740	m64224e_210402_081022/84541443/ccs	21412
m64224e_210407_121848/155189524/ccs	17542	m64224e_210402_081022/84478303/ccs	19306
m64224e_210407_121848/154798769/ccs	11508	m64224e_210402_081022/84345926/ccs	18165
m64224e_210407_121848/15469152/ccs	19021	m64224e_210402_081022/84344891/ccs	18197
m64224e_210407_121848/153946425/ccs	27791	m64224e_210402_081022/84018146/ccs	17438
m64224e_210407_121848/153681981/ccs	22439	m64224e_210402_081022/83954054/ccs	18245
m64224e_210407_121848/152962971/ccs	21395	m64224e_210402_081022/83560691/ccs	18916
m64224e_210407_121848/152961487/ccs	17737	m64224e_210402_081022/83427885/ccs	19853
m64224e_210407_121848/152636057/ccs	21438	m64224e_210402_081022/83362366/ccs	27949
m64224e_210407_121848/15140555/ccs	17530	m64224e_210402_081022/82905345/ccs	20658
m64224e_210407_121848/150866284/ccs	17220	m64224e_210402_081022/82774494/ccs	18246
m64224e_210407_121848/15074789/ccs	11920	m64224e_210402_081022/82642774/ccs	19055
m64224e_210407_121848/15073932/ccs	24845	m64224e_210402_081022/8259997/ccs	13092
m64224e_210407_121848/149818006/ccs	12021	m64224e_210402_081022/82444975/ccs	13034
m64224e_210407_121848/148898064/ccs	24998	m64224e_210402_081022/81726061/ccs	26426
m64224e_210407_121848/146997897/ccs	21659	m64224e_210402_081022/81527840/ccs	19886
m64224e_210407_121848/145885284/ccs	23263	m64224e_210402_081022/81527378/ccs	18593
m64224e_210407_121848/145687424/ccs	27857	m64224e_210402_081022/81395836/ccs	19538
m64224e_210407_121848/1443992/ccs	17866	m64224e_210402_081022/81330357/ccs	24689
m64224e_210407_121848/144246357/ccs	21392	m64224e_210402_081022/8129052/ccs	18872
m64224e_210407_121848/143983915/ccs	19879	m64224e_210402_081022/8127875/ccs	19778
m64224e_210407_121848/143590446/ccs	18782	m64224e_210402_081022/81199884/ccs	28135
m64224e_210407_121848/142936391/ccs	24873	m64224e_210402_081022/81004652/ccs	12645
m64224e_210407_121848/142477746/ccs	13348	m64224e_210402_081022/80872897/ccs	18174
m64224e_210407_121848/141951311/ccs	18178	m64224e_210402_081022/80349398/ccs	19263
m64224e_210407_121848/141886471/ccs	21779	m64224e_210402_081022/80217403/ccs	17749
m64224e_210407_121848/141821455/ccs	24086	m64224e_210402_081022/80152672/ccs	25291
m64224e_210407_121848/141166143/ccs	18286	m64224e_210402_081022/7996087/ccs	13251
m64224e_210407_121848/140575969/ccs	20055	m64224e_210402_081022/79824857/ccs	16995
m64224e_210407_121848/139854199/ccs	17020	m64224e_210402_081022/79497912/ccs	17954
m64224e_210407_121848/139789173/ccs	19973	m64224e_210402_081022/788783/ccs	17845
m64224e_210407_121848/139657698/ccs	19133	m64224e_210402_081022/788743/ccs	15982
m64224e_210407_121848/13959898/ccs	18353	m64224e_210402_081022/788121/ccs	21074
m64224e_210407_121848/138938222/ccs	17598	m64224e_210402_081022/787851/ccs	15514
m64224e_210407_121848/138545965/ccs	11595	m64224e_210402_081022/78710800/ccs	17473
m64224e_210407_121848/138346808/ccs	18420	m64224e_210402_081022/787058/ccs	17220
m64224e_210407_121848/137627855/ccs	26815	m64224e_210402_081022/786478/ccs	18706
m64224e_210407_121848/137365921/ccs	17222	m64224e_210402_081022/78382354/ccs	17967
m64224e_210407_121848/136643894/ccs	18509	m64224e_210402_081022/77923621/ccs	13224
m64224e_210407_121848/13631707/ccs	17737	m64224e_210402_081022/77923085/ccs	21337
m64224e_210407_121848/136053951/ccs	17872	m64224e_210402_081022/77398419/ccs	18176
m64224e_210407_121848/135464506/ccs	18737	m64224e_210402_081022/77203396/ccs	20295
m64224e_210407_121848/135266849/ccs	20207	m64224e_210402_081022/77005982/ccs	18021
m64224e_210407_121848/135005597/ccs	22387	m64224e_210402_081022/77005058/ccs	27095
m64224e_210407_121848/134677460/ccs	20467	m64224e_210402_081022/76809798/ccs	17965
m64224e_210407_121848/13435883/ccs	21434	m64224e_210402_081022/76744076/ccs	19769
m64224e_210407_121848/13435538/ccs	17769	m64224e_210402_081022/76679480/ccs	19797
m64224e_210407_121848/134351475/ccs	19862	m64224e_210402_081022/7667724/ccs	19688
m64224e_210407_121848/133892435/ccs	19683	m64224e_210402_081022/76612470/ccs	17168
m64224e_210407_121848/133236363/ccs	20387	m64224e_210402_081022/76351466/ccs	17901
m64224e_210407_121848/133169801/ccs	20663	m64224e_210402_081022/76284791/ccs	12698
m64224e_210407_121848/13305725/ccs	26302	m64224e_210402_081022/76023823/ccs	26226
m64224e_210407_121848/133038846/ccs	17267	m64224e_210402_081022/75564235/ccs	17972
m64224e_210407_121848/132188010/ccs	20938	m64224e_210402_081022/7539019/ccs	20056
m64224e_210407_121848/131861279/ccs	12420	m64224e_210402_081022/75171403/ccs	12230
m64224e_210407_121848/131662612/ccs	18235	m64224e_210402_081022/74975570/ccs	19461
m64224e_210407_121848/131268847/ccs	19373	m64224e_210402_081022/7473324/ccs	27012
m64224e_210407_121848/131072544/ccs	19009	m64224e_210402_081022/74647311/ccs	17337
m64224e_210407_121848/130811903/ccs	17576	m64224e_210402_081022/74318354/ccs	22683
m64224e_210407_121848/130747190/ccs	12179	m64224e_210402_081022/74057718/ccs	19855
m64224e_210407_121848/130746499/ccs	17540	m64224e_210402_081022/73532152/ccs	21083
m64224e_210407_121848/130680265/ccs	17617	m64224e_210402_081022/72811837/ccs	14395
m64224e_210407_121848/130548269/ccs	17726	m64224e_210402_081022/72287012/ccs	21564
m64224e_210407_121848/129697930/ccs	26542	m64224e_210402_081022/722703/ccs	20485
m64224e_210407_121848/129500014/ccs	18607	m64224e_210402_081022/722349/ccs	19858
m64224e_210407_121848/129435132/ccs	19779	m64224e_210402_081022/721446/ccs	21210
m64224e_210407_121848/129237856/ccs	17075	m64224e_210402_081022/71239439/ccs	13502
m64224e_210407_121848/128910901/ccs	23068	m64224e_210402_081022/71173900/ccs	18776
m64224e_210407_121848/128647403/ccs	17165	m64224e_210402_081022/71041642/ccs	20460
m64224e_210407_121848/128321231/ccs	16981	m64224e_210402_081022/70780299/ccs	23125
m64224e_210407_121848/128125629/ccs	11321	m64224e_210402_081022/70715219/ccs	16984
m64224e_210407_121848/127665393/ccs	21793	m64224e_210402_081022/70190338/ccs	17392
m64224e_210407_121848/127402723/ccs	18106	m64224e_210402_081022/70059261/ccs	32769
m64224e_210407_121848/126878785/ccs	11033	m64224e_210402_081022/69929774/ccs	19015
m64224e_210407_121848/126813770/ccs	18331	m64224e_210402_081022/69928403/ccs	18673
m64224e_210407_121848/126813270/ccs	24365	m64224e_210402_081022/69863804/ccs	19646
m64224e_210407_121848/126682446/ccs	17773	m64224e_210402_081022/68750159/ccs	18401
m64224e_210407_121848/126616428/ccs	21586	m64224e_210402_081022/68094724/ccs	17477
m64224e_210407_121848/126551717/ccs	17794	m64224e_210402_081022/68048/ccs	14835
m64224e_210407_121848/126551083/ccs	18587	m64224e_210402_081022/6751345/ccs	20387
m64224e_210407_121848/12651079/ccs	14223	m64224e_210402_081022/6686356/ccs	19468
m64224e_210407_121848/126026785/ccs	21761	m64224e_210402_081022/66848292/ccs	17106
m64224e_210407_121848/125305959/ccs	19606	m64224e_210402_081022/66652271/ccs	18484
m64224e_210407_121848/12519312/ccs	16902	m64224e_210402_081022/66633/ccs	23390
m64224e_210407_121848/125110247/ccs	18188	m64224e_210402_081022/66571/ccs	18084
m64224e_210407_121848/125108500/ccs	21054	m64224e_210402_081022/66519513/ccs	22929
m64224e_210407_121848/124979637/ccs	19078	m64224e_210402_081022/66471/ccs	14230
m64224e_210407_121848/124782485/ccs	12675	m64224e_210402_081022/66388936/ccs	19340
m64224e_210407_121848/124781836/ccs	23681	m64224e_210402_081022/66258453/ccs	21035
m64224e_210407_121848/124453642/ccs	17656	m64224e_210402_081022/65912/ccs	20971
m64224e_210407_121848/123208545/ccs	19372	m64224e_210402_081022/65911/ccs	19121
m64224e_210407_121848/123077070/ccs	21314	m64224e_210402_081022/657815/ccs	19380
m64224e_210407_121848/12191954/ccs	18792	m64224e_210402_081022/65079557/ccs	19889
m64224e_210407_121848/12125312/ccs	18166	m64224e_210402_081022/65079021/ccs	23144
m64224e_210407_121848/120914933/ccs	21080	m64224e_210402_081022/64949010/ccs	22825
m64224e_210407_121848/120260860/ccs	17602	m64224e_210402_081022/64946821/ccs	12636
m64224e_210407_121848/120127889/ccs	18692	m64224e_210402_081022/6490682/ccs	18794
m64224e_210407_121848/119670074/ccs	18935	m64224e_210402_081022/64489334/ccs	19422
m64224e_210407_121848/119669754/ccs	17097	m64224e_210402_081022/64422172/ccs	12713
m64224e_210407_121848/119406736/ccs	26823	m64224e_210402_081022/6424480/ccs	19728
m64224e_210407_121848/118883972/ccs	18866	m64224e_210402_081022/6424035/ccs	18285
m64224e_210407_121848/118752459/ccs	22820	m64224e_210402_081022/6423079/ccs	20897
m64224e_210407_121848/118228417/ccs	19397	m64224e_210402_081022/64161699/ccs	22189
m64224e_210407_121848/117571785/ccs	18946	m64224e_210402_081022/63701472/ccs	18512
m64224e_210407_121848/117508464/ccs	17477	m64224e_210402_081022/62850730/ccs	17857
m64224e_210407_121848/116982058/ccs	17530	m64224e_210402_081022/62785956/ccs	23962
m64224e_210407_121848/116787886/ccs	18373	m64224e_210402_081022/61736064/ccs	12184
m64224e_210407_121848/11666471/ccs	22231	m64224e_210402_081022/61671950/ccs	17570
m64224e_210407_121848/116525855/ccs	18550	m64224e_210402_081022/61080274/ccs	19941
m64224e_210407_121848/116328076/ccs	18123	m64224e_210402_081022/60884214/ccs	16987
m64224e_210407_121848/116327477/ccs	22638	m64224e_210402_081022/60687459/ccs	21262
m64224e_210407_121848/11536424/ccs	17638	m64224e_210402_081022/6030227/ccs	18939
m64224e_210407_121848/115214212/ccs	20749	m64224e_210402_081022/60163524/ccs	25068
m64224e_210407_121848/115081732/ccs	19087	m64224e_210402_081022/5898360/ccs	19789
m64224e_210407_121848/113903509/ccs	22135	m64224e_210402_081022/5834976/ccs	16991
m64224e_210407_121848/113772695/ccs	17486	m64224e_210402_081022/5834592/ccs	17498
m64224e_210407_121848/113705186/ccs	22178	m64224e_210402_081022/5833224/ccs	20801
m64224e_210407_121848/113313900/ccs	18853	m64224e_210402_081022/5833034/ccs	17953
m64224e_210407_121848/112460053/ccs	11205	m64224e_210402_081022/58329918/ccs	13120
m64224e_210407_121848/111610091/ccs	17778	m64224e_210402_081022/58131518/ccs	22673
m64224e_210407_121848/111608694/ccs	18638	m64224e_210402_081022/57933964/ccs	18330
m64224e_210407_121848/111347214/ccs	21029	m64224e_210402_081022/5769835/ccs	13011
m64224e_210407_121848/110821556/ccs	18534	m64224e_210402_081022/5767616/ccs	20735
m64224e_210407_121848/110692740/ccs	17090	m64224e_210402_081022/5767253/ccs	17401
m64224e_210407_121848/110626802/ccs	18411	m64224e_210402_081022/57541645/ccs	27171
m64224e_210407_121848/11012048/ccs	17931	m64224e_210402_081022/57409720/ccs	18443
m64224e_210407_121848/109970647/ccs	19130	m64224e_210402_081022/57279734/ccs	17606
m64224e_210407_121848/109840406/ccs	18251	m64224e_210402_081022/5703698/ccs	12385
m64224e_210407_121848/109773661/ccs	18512	m64224e_210402_081022/570/ccs	17904
m64224e_210407_121848/109576736/ccs	20793	m64224e_210402_081022/56888129/ccs	17451
m64224e_210407_121848/109510939/ccs	17821	m64224e_210402_081022/56494237/ccs	18907
m64224e_210407_121848/109382272/ccs	18370	m64224e_210402_081022/5638528/ccs	26774
m64224e_210407_121848/108463500/ccs	21653	m64224e_210402_081022/5637698/ccs	27287
m64224e_210407_121848/108004460/ccs	11087	m64224e_210402_081022/5637608/ccs	12248
m64224e_210407_121848/107544829/ccs	19276	m64224e_210402_081022/56100858/ccs	18234
m64224e_210407_121848/107021027/ccs	19786	m64224e_210402_081022/56099100/ccs	20011
m64224e_210407_121848/106825585/ccs	19978	m64224e_210402_081022/5573035/ccs	13784
m64224e_210407_121848/106497667/ccs	17923	m64224e_210402_081022/5572985/ccs	18589
m64224e_210407_121848/10553294/ccs	21736	m64224e_210402_081022/5572452/ccs	20238
m64224e_210407_121848/10552854/ccs	17054	m64224e_210402_081022/5571765/ccs	17326
m64224e_210407_121848/105316762/ccs	19987	m64224e_210402_081022/5571721/ccs	17119
m64224e_210407_121848/105186966/ccs	14324	m64224e_210402_081022/55378887/ccs	25404
m64224e_210407_121848/104924320/ccs	19891	m64224e_210402_081022/55314977/ccs	12484
m64224e_210407_121848/104923844/ccs	18786	m64224e_210402_081022/55183467/ccs	22550
m64224e_210407_121848/104858352/ccs	12403	m64224e_210402_081022/5506995/ccs	16477
m64224e_210407_121848/104466072/ccs	18137	m64224e_210402_081022/5506713/ccs	24365
m64224e_210407_121848/10422698/ccs	16887	m64224e_210402_081022/5505587/ccs	18297
m64224e_210407_121848/103811076/ccs	19560	m64224e_210402_081022/54985829/ccs	19675
m64224e_210407_121848/103744184/ccs	19483	m64224e_210402_081022/5441490/ccs	26819
m64224e_210407_121848/10356981/ccs	20054	m64224e_210402_081022/5440404/ccs	18396
m64224e_210407_121848/103154644/ccs	17390	m64224e_210402_081022/5440123/ccs	19582
m64224e_210407_121848/103154565/ccs	12493	m64224e_210402_081022/5440085/ccs	19756
m64224e_210407_121848/102763149/ccs	17065	m64224e_210402_081022/5440007/ccs	23324
m64224e_210407_121848/10226120/ccs	21599	m64224e_210402_081022/54004129/ccs	21987
m64224e_210407_121848/101844032/ccs	17718	m64224e_210402_081022/54003266/ccs	19791
m64224e_210407_121848/101648724/ccs	17394	m64224e_210402_081022/5376232/ccs	27365
m64224e_210407_121848/101386366/ccs	19454	m64224e_210402_081022/5375362/ccs	16201
m64224e_210407_121848/100337447/ccs	19642	m64224e_210402_081022/5374982/ccs	19512
m64224e_210407_121848/100141042/ccs	17719	m64224e_210402_081022/5374931/ccs	21993
m64224e_210402_081022/99812819/ccs	20557	m64224e_210402_081022/5374887/ccs	17886
m64224e_210402_081022/99747430/ccs	17558	m64224e_210402_081022/53608784/ccs	18738
m64224e_210402_081022/9963478/ccs	25610	m64224e_210402_081022/53543599/ccs	19582
m64224e_210402_081022/99420343/ccs	18116	m64224e_210402_081022/53215565/ccs	21315
m64224e_210402_081022/99156047/ccs	27985	m64224e_210402_081022/5310489/ccs	18735
m64224e_210402_081022/99092230/ccs	24678	m64224e_210402_081022/5309736/ccs	20146
m64224e_210402_081022/9896575/ccs	19274	m64224e_210402_081022/53086465/ccs	19543
m64224e_210402_081022/98566451/ccs	11021	m64224e_210402_081022/53085235/ccs	21774
m64224e_210402_081022/98500753/ccs	18262	m64224e_210402_081022/52759280/ccs	20083
m64224e_210402_081022/9832117/ccs	13794	m64224e_210402_081022/525687/ccs	19004
m64224e_210402_081022/98240024/ccs	17381	m64224e_210402_081022/5244818/ccs	18065
m64224e_210402_081022/98044147/ccs	24356	m64224e_210402_081022/5243226/ccs	19268
m64224e_210402_081022/97978059/ccs	13612	m64224e_210402_081022/52233736/ccs	25458
m64224e_210402_081022/9765472/ccs	22962	m64224e_210402_081022/5177475/ccs	17178
m64224e_210402_081022/97583428/ccs	17432	m64224e_210402_081022/5177390/ccs	15848
m64224e_210402_081022/97519954/ccs	18465	m64224e_210402_081022/51644842/ccs	19124
m64224e_210402_081022/97518004/ccs	20891	m64224e_210402_081022/51249439/ccs	23753
m64224e_210402_081022/97388588/ccs	11451	m64224e_210402_081022/5113244/ccs	12549
m64224e_210402_081022/97059125/ccs	17107	m64224e_210402_081022/5112156/ccs	20691
m64224e_210402_081022/96995649/ccs	12417	m64224e_210402_081022/5048175/ccs	22736
m64224e_210402_081022/96995412/ccs	12653	m64224e_210402_081022/5048129/ccs	30821
m64224e_210402_081022/96865018/ccs	25789	m64224e_210402_081022/5046875/ccs	19537
m64224e_210402_081022/96667073/ccs	18364	m64224e_210402_081022/50397362/ccs	17013
m64224e_210402_081022/96602906/ccs	19747	m64224e_210402_081022/4983183/ccs	18471
m64224e_210402_081022/96600572/ccs	19514	m64224e_210402_081022/4982564/ccs	27853
m64224e_210402_081022/96534782/ccs	17565	m64224e_210402_081022/4981814/ccs	17080
m64224e_210402_081022/9636098/ccs	20896	m64224e_210402_081022/4981598/ccs	17852
m64224e_210402_081022/95748640/ccs	18553	m64224e_210402_081022/4981507/ccs	21114
m64224e_210402_081022/95551772/ccs	14736	m64224e_210402_081022/49220438/ccs	22367
m64224e_210402_081022/95423138/ccs	17303	m64224e_210402_081022/4916892/ccs	25090
m64224e_210402_081022/95421410/ccs	11203	m64224e_210402_081022/4916356/ccs	17616
m64224e_210402_081022/94766126/ccs	11572	m64224e_210402_081022/4916185/ccs	16902
m64224e_210402_081022/94701568/ccs	12280	m64224e_210402_081022/48892466/ccs	18514
m64224e_210402_081022/94570014/ccs	18036	m64224e_210402_081022/48562319/ccs	17863
m64224e_210402_081022/94504893/ccs	18823	m64224e_210402_081022/48562241/ccs	17817
m64224e_210402_081022/94241192/ccs	27084	m64224e_210402_081022/4852299/ccs	19509
m64224e_210402_081022/93981307/ccs	17120	m64224e_210402_081022/4850249/ccs	27808
m64224e_210402_081022/93455458/ccs	19111	m64224e_210402_081022/48302629/ccs	20016
m64224e_210402_081022/93388923/ccs	19544	m64224e_210402_081022/48170027/ccs	25366
m64224e_210402_081022/93323894/ccs	18400	m64224e_210402_081022/48105052/ccs	18435
m64224e_210402_081022/93258482/ccs	25639	m64224e_210402_081022/4785962/ccs	20528
m64224e_210402_081022/92668394/ccs	19895	m64224e_210402_081022/4785015/ccs	19746
m64224e_210402_081022/92604372/ccs	20767	m64224e_210402_081022/47710740/ccs	17022
m64224e_210402_081022/92604063/ccs	21160	m64224e_210402_081022/4720767/ccs	20954
m64224e_210402_081022/92340501/ccs	22790	m64224e_210402_081022/4720474/ccs	17864
m64224e_210402_081022/92145838/ccs	18257	m64224e_210402_081022/4719798/ccs	19413
m64224e_210402_081022/92080061/ccs	12688	m64224e_210402_081022/4718666/ccs	15745
m64224e_210402_081022/91947689/ccs	17826	m64224e_210402_081022/47056521/ccs	18436
m64224e_210402_081022/91555685/ccs	17742	m64224e_210402_081022/4654779/ccs	22245
m64224e_210402_081022/91554944/ccs	17257	m64224e_210402_081022/4653838/ccs	25739
m64224e_210402_081022/91358589/ccs	17138	m64224e_210402_081022/461185/ccs	18186
m64224e_210402_081022/91228062/ccs	17241	m64224e_210402_081022/46073799/ccs	22355
m64224e_210402_081022/90769259/ccs	17024	m64224e_210402_081022/46072109/ccs	19765
m64224e_210402_081022/90243930/ccs	17687	m64224e_210402_081022/459530/ccs	17152
m64224e_210402_081022/89524508/ccs	26496	m64224e_210402_081022/45943405/ccs	18537
m64224e_210402_081022/88670460/ccs	18199	m64224e_210402_081022/459157/ccs	23400
m64224e_210402_081022/88410362/ccs	17025	m64224e_210402_081022/459132/ccs	28776
m64224e_210402_081022/87950545/ccs	17459	m64224e_210402_081022/4588534/ccs	15140
m64224e_210402_081022/87818819/ccs	18303	m64224e_210402_081022/4588123/ccs	20059
m64224e_210402_081022/87689295/ccs	20500	m64224e_210402_081022/45746739/ccs	19162
m64224e_210402_081022/87230292/ccs	19243	m64224e_210402_081022/45679916/ccs	18280
m64224e_210402_081022/87098646/ccs	21252	m64224e_210402_081022/45352685/ccs	21349
m64224e_210402_081022/87034629/ccs	13090	m64224e_210402_081022/4524492/ccs	19097
m64224e_210402_081022/86771929/ccs	20350	m64224e_210402_081022/4524266/ccs	12135
m64224e_210402_081022/86706479/ccs	22968	m64224e_210402_081022/4459066/ccs	19584
m64224e_210402_081022/86640394/ccs	17753	m64224e_210402_081022/4457320/ccs	17520
m64224e_210402_081022/86639481/ccs	19562	m64224e_210402_081022/43974735/ccs	18451
m64224e_210402_081022/86248198/ccs	21005	m64224e_210402_081022/4393345/ccs	15035
m64224e_210402_081022/86181482/ccs	28981	m64224e_210402_081022/4392856/ccs	19819
m64224e_210402_081022/8587310/ccs	17179	m64224e_210402_081022/4392441/ccs	21407
m64224e_210402_081022/85788332/ccs	19735	m64224e_210402_081022/4391374/ccs	19364
m64224e_210402_081022/85592916/ccs	21723	m64224e_210402_081022/43909372/ccs	13164
m64224e_210402_081022/85592409/ccs	26476	m64224e_210402_081022/4390914/ccs	23194
m64224e_210402_081022/85461199/ccs	11468	m64224e_210402_081022/43319697/ccs	17425
m64224e_210402_081022/85199651/ccs	18411	m64224e_210402_081022/4328224/ccs	15386
m64224e_210402_081022/85131526/ccs	23232	m64224e_210402_081022/4327847/ccs	17636
m64224e_210402_081022/84805614/ccs	25830	m64224e_210402_081022/4327762/ccs	18491
m64224e_210402_081022/84412924/ccs	17660	m64224e_210402_081022/4327754/ccs	25594
m64224e_210402_081022/84347583/ccs	29626	m64224e_210402_081022/4327739/ccs	12625
m64224e_210402_081022/84346695/ccs	19027	m64224e_210402_081022/4327418/ccs	21624
m64224e_210402_081022/84344891/ccs	11197	m64224e_210402_081022/4261824/ccs	18010
m64224e_210402_081022/84150337/ccs	21844	m64224e_210402_081022/4261152/ccs	25251
m64224e_210402_081022/84018146/ccs	17438	m64224e_210402_081022/4260681/ccs	17738
m64224e_210402_081022/83954054/ccs	18245	m64224e_210402_081022/4260582/ccs	16912
m64224e_210402_081022/83886221/ccs	23088	m64224e_210402_081022/4260535/ccs	19519
m64224e_210402_081022/83822981/ccs	20145	m64224e_210402_081022/4196928/ccs	18984
m64224e_210402_081022/83626569/ccs	18257	m64224e_210402_081022/4196807/ccs	22961
m64224e_210402_081022/83560691/ccs	17916	m64224e_210402_081022/4196426/ccs	17103
m64224e_210402_081022/83427885/ccs	19853	m64224e_210402_081022/4195759/ccs	21411
m64224e_210402_081022/82774494/ccs	18246	m64224e_210402_081022/4195667/ccs	19852
m64224e_210402_081022/82642774/ccs	11055	m64224e_210402_081022/4195073/ccs	13966
m64224e_210402_081022/8259997/ccs	13092	m64224e_210402_081022/41880231/ccs	17123
m64224e_210402_081022/82578116/ccs	28450	m64224e_210402_081022/41486487/ccs	17441
m64224e_210402_081022/82510115/ccs	18305	m64224e_210402_081022/41421053/ccs	17921
m64224e_210402_081022/82444975/ccs	13034	m64224e_210402_081022/4131227/ccs	16285
m64224e_210402_081022/81660737/ccs	13223	m64224e_210402_081022/4130837/ccs	14753
m64224e_210402_081022/81527840/ccs	11886	m64224e_210402_081022/4130537/ccs	17039
m64224e_210402_081022/81527378/ccs	17593	m64224e_210402_081022/41223076/ccs	21245
m64224e_210402_081022/8129052/ccs	18872	m64224e_210402_081022/4064632/ccs	20414
m64224e_210402_081022/81265404/ccs	25487	m64224e_210402_081022/4063565/ccs	16974
m64224e_210402_081022/81004652/ccs	12645	m64224e_210402_081022/40501829/ccs	17156
m64224e_210402_081022/80939366/ccs	18186	m64224e_210402_081022/40307400/ccs	22324
m64224e_210402_081022/80480473/ccs	17550	m64224e_210402_081022/3999346/ccs	12312
m64224e_210402_081022/80349398/ccs	19263	m64224e_210402_081022/39847781/ccs	17220
m64224e_210402_081022/7996087/ccs	13251	m64224e_210402_081022/395395/ccs	14737
m64224e_210402_081022/79889235/ccs	20167	m64224e_210402_081022/395144/ccs	17077
m64224e_210402_081022/79497912/ccs	17954	m64224e_210402_081022/394704/ccs	17532
m64224e_210402_081022/79364832/ccs	17972	m64224e_210402_081022/39387586/ccs	21515
m64224e_210402_081022/7931652/ccs	19012	m64224e_210402_081022/393573/ccs	21457
m64224e_210402_081022/79102172/ccs	18409	m64224e_210402_081022/3934435/ccs	18677
m64224e_210402_081022/78710800/ccs	17473	m64224e_210402_081022/3934137/ccs	17737
m64224e_210402_081022/78382354/ccs	11967	m64224e_210402_081022/3933335/ccs	14942
m64224e_210402_081022/78252388/ccs	18627	m64224e_210402_081022/3932954/ccs	26980
m64224e_210402_081022/78252189/ccs	17952	m64224e_210402_081022/39258503/ccs	18045
m64224e_210402_081022/77923621/ccs	13224	m64224e_210402_081022/3869483/ccs	12200
m64224e_210402_081022/77595346/ccs	19555	m64224e_210402_081022/3868982/ccs	17327
m64224e_210402_081022/77203396/ccs	20295	m64224e_210402_081022/3867862/ccs	17369
m64224e_210402_081022/77202089/ccs	20201	m64224e_210402_081022/3867458/ccs	26069
m64224e_210402_081022/77138129/ccs	17816	m64224e_210402_081022/3866941/ccs	12931
m64224e_210402_081022/77006204/ccs	20283	m64224e_210402_081022/38209636/ccs	20089
m64224e_210402_081022/76809798/ccs	17965	m64224e_210402_081022/38012294/ccs	13069
m64224e_210402_081022/76744076/ccs	19769	m64224e_210402_081022/3737191/ccs	19452
m64224e_210402_081022/7669562/ccs	20967	m64224e_210402_081022/3735611/ccs	19888
m64224e_210402_081022/76679480/ccs	11797	m64224e_210402_081022/3672060/ccs	12746
m64224e_210402_081022/76614016/ccs	17480	m64224e_210402_081022/3671696/ccs	16387
m64224e_210402_081022/76284791/ccs	12698	m64224e_210402_081022/3671162/ccs	21545
m64224e_210402_081022/76284503/ccs	17550	m64224e_210402_081022/3670477/ccs	17616
m64224e_210402_081022/76284338/ccs	16960	m64224e_210402_081022/3670115/ccs	19677
m64224e_210402_081022/76023101/ccs	20825	m64224e_210402_081022/36570897/ccs	22193
m64224e_210402_081022/75760795/ccs	18991	m64224e_210402_081022/36504593/ccs	28558
m64224e_210402_081022/75628829/ccs	17256	m64224e_210402_081022/3606394/ccs	17962
m64224e_210402_081022/75564235/ccs	11972	m64224e_210402_081022/3606250/ccs	18522
m64224e_210402_081022/75303342/ccs	23021	m64224e_210402_081022/3605333/ccs	19810
m64224e_210402_081022/75171403/ccs	12230	m64224e_210402_081022/3605006/ccs	17351
m64224e_210402_081022/75104374/ccs	21082	m64224e_210402_081022/3604880/ccs	20087
m64224e_210402_081022/74582151/ccs	17500	m64224e_210402_081022/36047473/ccs	21197
m64224e_210402_081022/74385898/ccs	17384	m64224e_210402_081022/35980735/ccs	12861
m64224e_210402_081022/74057718/ccs	11855	m64224e_210402_081022/35784534/ccs	20158
m64224e_210402_081022/73991873/ccs	17561	m64224e_210402_081022/35587069/ccs	12136
m64224e_210402_081022/73664814/ccs	11623	m64224e_210402_081022/35522398/ccs	22315
m64224e_210402_081022/72811837/ccs	14395	m64224e_210402_081022/3541516/ccs	20914
m64224e_210402_081022/7274865/ccs	20440	m64224e_210402_081022/3540279/ccs	18285
m64224e_210402_081022/72745902/ccs	17836	m64224e_210402_081022/3540080/ccs	19950
m64224e_210402_081022/72288892/ccs	22148	m64224e_210402_081022/3539622/ccs	16742
m64224e_210402_081022/722349/ccs	11858	m64224e_210402_081022/3539408/ccs	17900
m64224e_210402_081022/72220950/ccs	19141	m64224e_210402_081022/3474429/ccs	12538
m64224e_210402_081022/7209197/ccs	17500	m64224e_210402_081022/34736267/ccs	18232
m64224e_210402_081022/71960729/ccs	17197	m64224e_210402_081022/34407820/ccs	22773
m64224e_210402_081022/71895162/ccs	13144	m64224e_210402_081022/3410224/ccs	17320
m64224e_210402_081022/71895065/ccs	17037	m64224e_210402_081022/3408869/ccs	23867
m64224e_210402_081022/71239439/ccs	13502	m64224e_210402_081022/33753943/ccs	18329
m64224e_210402_081022/71173900/ccs	17776	m64224e_210402_081022/3344638/ccs	18312
m64224e_210402_081022/71106874/ccs	20056	m64224e_210402_081022/3344560/ccs	22648
m64224e_210402_081022/71041642/ccs	20460	m64224e_210402_081022/3343982/ccs	15210
m64224e_210402_081022/70780285/ccs	18292	m64224e_210402_081022/3342906/ccs	27113
m64224e_210402_081022/70387390/ccs	19506	m64224e_210402_081022/33424251/ccs	25678
m64224e_210402_081022/70385671/ccs	18653	m64224e_210402_081022/33358027/ccs	19031
m64224e_210402_081022/70255961/ccs	19941	m64224e_210402_081022/328613/ccs	20581
m64224e_210402_081022/70191511/ccs	21259	m64224e_210402_081022/32834724/ccs	12324
m64224e_210402_081022/70190927/ccs	19804	m64224e_210402_081022/3279653/ccs	13425
m64224e_210402_081022/70190338/ccs	17392	m64224e_210402_081022/3277731/ccs	23610
m64224e_210402_081022/70060554/ccs	24030	m64224e_210402_081022/3277716/ccs	25044
m64224e_210402_081022/69929774/ccs	11015	m64224e_210402_081022/3277520/ccs	28152
m64224e_210402_081022/69928019/ccs	19422	m64224e_210402_081022/3277271/ccs	12345
m64224e_210402_081022/69601158/ccs	18828	m64224e_210402_081022/32508641/ccs	23645
m64224e_210402_081022/69140973/ccs	23615	m64224e_210402_081022/32507421/ccs	18395
m64224e_210402_081022/68093091/ccs	25929	m64224e_210402_081022/32507167/ccs	22148
m64224e_210402_081022/67764504/ccs	17338	m64224e_210402_081022/31983049/ccs	18671
m64224e_210402_081022/67698818/ccs	21984	m64224e_210402_081022/3148318/ccs	21243
m64224e_210402_081022/67175561/ccs	19436	m64224e_210402_081022/3147748/ccs	23818
m64224e_210402_081022/67045834/ccs	17528	m64224e_210402_081022/3147688/ccs	16662
m64224e_210402_081022/66848292/ccs	17106	m64224e_210402_081022/3147670/ccs	29816
m64224e_210402_081022/66650265/ccs	22198	m64224e_210402_081022/3147446/ccs	18310
m64224e_210402_081022/66571/ccs	18084	m64224e_210402_081022/3147321/ccs	27509
m64224e_210402_081022/66388936/ccs	19340	m64224e_210402_081022/31328239/ccs	21464
m64224e_210402_081022/65931418/ccs	22740	m64224e_210402_081022/30934924/ccs	19528
m64224e_210402_081022/65865416/ccs	21496	m64224e_210402_081022/3081248/ccs	14090
m64224e_210402_081022/65536095/ccs	20777	m64224e_210402_081022/3017266/ccs	18232
m64224e_210402_081022/65275009/ccs	21943	m64224e_210402_081022/3016437/ccs	21563
m64224e_210402_081022/65144490/ccs	17132	m64224e_210402_081022/3016299/ccs	18862
m64224e_210402_081022/65078178/ccs	22003	m64224e_210402_081022/3016210/ccs	15111
m64224e_210402_081022/64946821/ccs	12636	m64224e_210402_081022/3015793/ccs	23264
m64224e_210402_081022/6490682/ccs	17794	m64224e_210402_081022/2951451/ccs	19876
m64224e_210402_081022/64751458/ccs	17337	m64224e_210402_081022/2951103/ccs	28470
m64224e_210402_081022/64424694/ccs	22780	m64224e_210402_081022/2950890/ccs	19872
m64224e_210402_081022/64422172/ccs	12713	m64224e_210402_081022/2950122/ccs	20648
m64224e_210402_081022/6424035/ccs	11285	m64224e_210402_081022/2949658/ccs	13926
m64224e_210402_081022/63964126/ccs	18939	m64224e_210402_081022/29361056/ccs	18889
m64224e_210402_081022/63703608/ccs	17617	m64224e_210402_081022/29099405/ccs	18314
m64224e_210402_081022/63375633/ccs	21894	m64224e_210402_081022/2885375/ccs	16977
m64224e_210402_081022/63244277/ccs	20756	m64224e_210402_081022/2884712/ccs	18406
m64224e_210402_081022/62850179/ccs	17341	m64224e_210402_081022/28641844/ccs	18656
m64224e_210402_081022/6227751/ccs	17546	m64224e_210402_081022/28379087/ccs	18586
m64224e_210402_081022/62260120/ccs	27098	m64224e_210402_081022/2819962/ccs	20583
m64224e_210402_081022/62193877/ccs	18820	m64224e_210402_081022/2819030/ccs	18184
m64224e_210402_081022/61736064/ccs	12184	m64224e_210402_081022/28052289/ccs	18170
m64224e_210402_081022/61671950/ccs	17570	m64224e_210402_081022/27919357/ccs	22709
m64224e_210402_081022/61606467/ccs	25213	m64224e_210402_081022/2755168/ccs	14632
m64224e_210402_081022/61538740/ccs	18806	m64224e_210402_081022/2754465/ccs	13137
m64224e_210402_081022/60948952/ccs	20603	m64224e_210402_081022/2752816/ccs	18098
m64224e_210402_081022/60884214/ccs	16987	m64224e_210402_081022/2752788/ccs	17649
m64224e_210402_081022/60687459/ccs	21262	m64224e_210402_081022/27527179/ccs	12146
m64224e_210402_081022/60098755/ccs	19294	m64224e_210402_081022/27394408/ccs	13005
m64224e_210402_081022/59771084/ccs	20466	m64224e_210402_081022/2689524/ccs	17577
m64224e_210402_081022/59574686/ccs	18576	m64224e_210402_081022/2688867/ccs	16763
m64224e_210402_081022/58852258/ccs	24554	m64224e_210402_081022/2688324/ccs	16226
m64224e_210402_081022/58788576/ccs	16961	m64224e_210402_081022/2686997/ccs	16927
m64224e_210402_081022/58656810/ccs	17215	m64224e_210402_081022/263762/ccs	17044
m64224e_210402_081022/58329918/ccs	13120	m64224e_210402_081022/2623149/ccs	22947
m64224e_210402_081022/57476552/ccs	21625	m64224e_210402_081022/2622173/ccs	21750
m64224e_210402_081022/57411757/ccs	18889	m64224e_210402_081022/26019724/ccs	18152
m64224e_210402_081022/57409720/ccs	18443	m64224e_210402_081022/25624970/ccs	13549
m64224e_210402_081022/57344206/ccs	13540	m64224e_210402_081022/2558538/ccs	19356
m64224e_210402_081022/57279734/ccs	17606	m64224e_210402_081022/2556945/ccs	15960
m64224e_210402_081022/57213982/ccs	17175	m64224e_210402_081022/2556869/ccs	19015
m64224e_210402_081022/57017974/ccs	17586	m64224e_210402_081022/2556653/ccs	19740
m64224e_210402_081022/56950843/ccs	17549	m64224e_210402_081022/25168587/ccs	17193
m64224e_210402_081022/56888129/ccs	17451	m64224e_210402_081022/25101836/ccs	23737
m64224e_210402_081022/56822171/ccs	22906	m64224e_210402_081022/2492165/ccs	23405
m64224e_210402_081022/56689888/ccs	23129	m64224e_210402_081022/2490996/ccs	12934
m64224e_210402_081022/56494237/ccs	18907	m64224e_210402_081022/2455/ccs	19775
m64224e_210402_081022/56231634/ccs	19202	m64224e_210402_081022/2427470/ccs	18253
m64224e_210402_081022/56166350/ccs	16969	m64224e_210402_081022/2427386/ccs	18989
m64224e_210402_081022/56101685/ccs	23050	m64224e_210402_081022/2426503/ccs	23488
m64224e_210402_081022/56100858/ccs	11234	m64224e_210402_081022/2425283/ccs	23590
m64224e_210402_081022/55904933/ccs	18892	m64224e_210402_081022/2425211/ccs	21756
m64224e_210402_081022/55509576/ccs	19155	m64224e_210402_081022/24248543/ccs	21123
m64224e_210402_081022/55380379/ccs	20972	m64224e_210402_081022/24185276/ccs	24326
m64224e_210402_081022/55379766/ccs	17143	m64224e_210402_081022/2360199/ccs	17727
m64224e_210402_081022/55314977/ccs	12484	m64224e_210402_081022/2360002/ccs	18308
m64224e_210402_081022/54722714/ccs	18643	m64224e_210402_081022/2359836/ccs	22589
m64224e_210402_081022/54593424/ccs	21201	m64224e_210402_081022/2359337/ccs	27489
m64224e_210402_081022/54592442/ccs	30465	m64224e_210402_081022/2359328/ccs	18206
m64224e_210402_081022/54069226/ccs	17936	m64224e_210402_081022/2296556/ccs	17762
m64224e_210402_081022/54068884/ccs	21197	m64224e_210402_081022/2296530/ccs	27522
m64224e_210402_081022/54004374/ccs	19792	m64224e_210402_081022/2296118/ccs	21886
m64224e_210402_081022/54003266/ccs	19791	m64224e_210402_081022/2295411/ccs	21145
m64224e_210402_081022/53872218/ccs	17910	m64224e_210402_081022/2295236/ccs	18749
m64224e_210402_081022/5374982/ccs	11512	m64224e_210402_081022/2295106/ccs	14071
m64224e_210402_081022/53739662/ccs	19082	m64224e_210402_081022/2294122/ccs	16036
m64224e_210402_081022/53608784/ccs	18738	m64224e_210402_081022/22678053/ccs	17973
m64224e_210402_081022/53086465/ccs	11543	m64224e_210402_081022/2230289/ccs	18195
m64224e_210402_081022/52759280/ccs	20083	m64224e_210402_081022/2230069/ccs	20888
m64224e_210402_081022/52562565/ccs	12480	m64224e_210402_081022/2229279/ccs	16885
m64224e_210402_081022/5244818/ccs	18065	m64224e_210402_081022/2229142/ccs	14914
m64224e_210402_081022/52364671/ccs	21303	m64224e_210402_081022/21758306/ccs	19132
m64224e_210402_081022/52363309/ccs	18678	m64224e_210402_081022/21037964/ccs	24779
m64224e_210402_081022/52232413/ccs	24393	m64224e_210402_081022/2099598/ccs	19277
m64224e_210402_081022/51972676/ccs	19398	m64224e_210402_081022/2099287/ccs	17582
m64224e_210402_081022/51644842/ccs	11124	m64224e_210402_081022/2099076/ccs	18689
m64224e_210402_081022/51578984/ccs	14265	m64224e_210402_081022/2099038/ccs	19021
m64224e_210402_081022/51382556/ccs	17876	m64224e_210402_081022/2098900/ccs	15318
m64224e_210402_081022/51316262/ccs	18683	m64224e_210402_081022/2097632/ccs	14639
m64224e_210402_081022/5113244/ccs	12549	m64224e_210402_081022/20646661/ccs	18299
m64224e_210402_081022/50857928/ccs	20801	m64224e_210402_081022/20581142/ccs	20229
m64224e_210402_081022/50856182/ccs	19826	m64224e_210402_081022/20579856/ccs	17535
m64224e_210402_081022/50727161/ccs	22169	m64224e_210402_081022/2034258/ccs	14935
m64224e_210402_081022/50528792/ccs	19030	m64224e_210402_081022/2033790/ccs	14576
m64224e_210402_081022/50398145/ccs	23168	m64224e_210402_081022/2033574/ccs	21596
m64224e_210402_081022/50071564/ccs	17786	m64224e_210402_081022/2032983/ccs	14844
m64224e_210402_081022/4981814/ccs	17080	m64224e_210402_081022/2032725/ccs	21784
m64224e_210402_081022/49545819/ccs	19873	m64224e_210402_081022/2031829/ccs	21956
m64224e_210402_081022/49481853/ccs	17434	m64224e_210402_081022/20121812/ccs	19497
m64224e_210402_081022/49481090/ccs	18616	m64224e_210402_081022/199207/ccs	19131
m64224e_210402_081022/49350669/ccs	21127	m64224e_210402_081022/1968313/ccs	20214
m64224e_210402_081022/48957629/ccs	24105	m64224e_210402_081022/1967817/ccs	17875
m64224e_210402_081022/48630484/ccs	25221	m64224e_210402_081022/1966789/ccs	19796
m64224e_210402_081022/48564906/ccs	17625	m64224e_210402_081022/1966210/ccs	17576
m64224e_210402_081022/48562319/ccs	17863	m64224e_210402_081022/19268870/ccs	22637
m64224e_210402_081022/4852299/ccs	19509	m64224e_210402_081022/1903397/ccs	13805
m64224e_210402_081022/48302629/ccs	20016	m64224e_210402_081022/1902496/ccs	19128
m64224e_210402_081022/48105052/ccs	18435	m64224e_210402_081022/1902173/ccs	23563
m64224e_210402_081022/47909182/ccs	21598	m64224e_210402_081022/1901768/ccs	20563
m64224e_210402_081022/47842593/ccs	20048	m64224e_210402_081022/1901656/ccs	16441
m64224e_210402_081022/47449956/ccs	14325	m64224e_210402_081022/18941240/ccs	19562
m64224e_210402_081022/47383223/ccs	18377	m64224e_210402_081022/18614641/ccs	17625
m64224e_210402_081022/47253434/ccs	19290	m64224e_210402_081022/1837514/ccs	24373
m64224e_210402_081022/4720474/ccs	17864	m64224e_210402_081022/1836671/ccs	13708
m64224e_210402_081022/47122159/ccs	21644	m64224e_210402_081022/179504335/ccs	18937
m64224e_210402_081022/45943405/ccs	18537	m64224e_210402_081022/179110953/ccs	13108
m64224e_210402_081022/45812493/ccs	11635	m64224e_210402_081022/178324245/ccs	21353
m64224e_210402_081022/45679916/ccs	11280	m64224e_210402_081022/178323519/ccs	17169
m64224e_210402_081022/45417070/ccs	17178	m64224e_210402_081022/177867264/ccs	12141
m64224e_210402_081022/45157163/ccs	18815	m64224e_210402_081022/177800076/ccs	17066
m64224e_210402_081022/44239102/ccs	20278	m64224e_210402_081022/1772257/ccs	19894
m64224e_210402_081022/43909372/ccs	13164	m64224e_210402_081022/176882451/ccs	21832
m64224e_210402_081022/43319697/ccs	17425	m64224e_210402_081022/176751906/ccs	17264
m64224e_210402_081022/4260681/ccs	17738	m64224e_210402_081022/176751693/ccs	23034
m64224e_210402_081022/42205579/ccs	12526	m64224e_210402_081022/176685766/ccs	19819
m64224e_210402_081022/41945298/ccs	13732	m64224e_210402_081022/176622051/ccs	13161
m64224e_210402_081022/41880110/ccs	18828	m64224e_210402_081022/176620057/ccs	28311
m64224e_210402_081022/41813323/ccs	19354	m64224e_210402_081022/176226340/ccs	20942
m64224e_210402_081022/41486487/ccs	17441	m64224e_210402_081022/175180026/ccs	23443
m64224e_210402_081022/40501829/ccs	17156	m64224e_210402_081022/175179481/ccs	13113
m64224e_210402_081022/40173658/ccs	22737	m64224e_210402_081022/174852859/ccs	20749
m64224e_210402_081022/39847781/ccs	17220	m64224e_210402_081022/174327330/ccs	19683
m64224e_210402_081022/39520025/ccs	21043	m64224e_210402_081022/173998413/ccs	18405
m64224e_210402_081022/39387586/ccs	21515	m64224e_210402_081022/173737703/ccs	23186
m64224e_210402_081022/3934137/ccs	17737	m64224e_210402_081022/173082613/ccs	18835
m64224e_210402_081022/3932954/ccs	26980	m64224e_210402_081022/172886163/ccs	19468
m64224e_210402_081022/39323257/ccs	11782	m64224e_210402_081022/172624703/ccs	17337
m64224e_210402_081022/39322193/ccs	17258	m64224e_210402_081022/172296210/ccs	17627
m64224e_210402_081022/39127714/ccs	11477	m64224e_210402_081022/172034067/ccs	18785
m64224e_210402_081022/39059802/ccs	17136	m64224e_210402_081022/172033140/ccs	18679
m64224e_210402_081022/38863031/ccs	21674	m64224e_210402_081022/171836570/ccs	16999
m64224e_210402_081022/38078058/ccs	18829	m64224e_210402_081022/171772259/ccs	18263
m64224e_210402_081022/38012294/ccs	13069	m64224e_210402_081022/171638977/ccs	18402
m64224e_210402_081022/37227329/ccs	18294	m64224e_210402_081022/171443108/ccs	21231
m64224e_210402_081022/37224553/ccs	18186	m64224e_210402_081022/171246867/ccs	19301
m64224e_210402_081022/36766442/ccs	25492	m64224e_210402_081022/171117295/ccs	19910
m64224e_210402_081022/36309801/ccs	17487	m64224e_210402_081022/170788614/ccs	17477
m64224e_210402_081022/36110615/ccs	22779	m64224e_210402_081022/170722645/ccs	19213
m64224e_210402_081022/36047473/ccs	21197	m64224e_210402_081022/1706776/ccs	19170
m64224e_210402_081022/35980735/ccs	12861	m64224e_210402_081022/170657098/ccs	12718
m64224e_210402_081022/35914400/ccs	13368	m64224e_210402_081022/1706319/ccs	23985
m64224e_210402_081022/35651999/ccs	18177	m64224e_210402_081022/1705892/ccs	15882
m64224e_210402_081022/35587069/ccs	12136	m64224e_210402_081022/169936312/ccs	20999
m64224e_210402_081022/35520979/ccs	17398	m64224e_210402_081022/169806311/ccs	23803
m64224e_210402_081022/35389758/ccs	23086	m64224e_210402_081022/169150726/ccs	17637
m64224e_210402_081022/35259455/ccs	18843	m64224e_210402_081022/169085408/ccs	23873
m64224e_210402_081022/34736267/ccs	11232	m64224e_210402_081022/169084079/ccs	18670
m64224e_210402_081022/34407820/ccs	22773	m64224e_210402_081022/168953205/ccs	19356
m64224e_210402_081022/34341219/ccs	19767	m64224e_210402_081022/168756235/ccs	22965
m64224e_210402_081022/33162769/ccs	17557	m64224e_210402_081022/168692521/ccs	20788
m64224e_210402_081022/33030349/ccs	19423	m64224e_210402_081022/168494400/ccs	12689
m64224e_210402_081022/328613/ccs	20581	m64224e_210402_081022/168428155/ccs	21601
m64224e_210402_081022/32834724/ccs	12324	m64224e_210402_081022/168099866/ccs	21110
m64224e_210402_081022/3277520/ccs	28152	m64224e_210402_081022/168037193/ccs	18071
m64224e_210402_081022/32507421/ccs	11395	m64224e_210402_081022/167840285/ccs	12673
m64224e_210402_081022/31983659/ccs	23089	m64224e_210402_081022/16711999/ccs	20826
m64224e_210402_081022/31983049/ccs	17671	m64224e_210402_081022/166398760/ccs	17773
m64224e_210402_081022/31851999/ccs	18273	m64224e_210402_081022/166134531/ccs	18250
m64224e_210402_081022/31262431/ccs	22565	m64224e_210402_081022/165546231/ccs	18213
m64224e_210402_081022/30672977/ccs	17725	m64224e_210402_081022/165152514/ccs	19834
m64224e_210402_081022/30672660/ccs	19614	m64224e_210402_081022/164431006/ccs	19177
m64224e_210402_081022/30279306/ccs	20057	m64224e_210402_081022/164364927/ccs	17710
m64224e_210402_081022/3016437/ccs	21563	m64224e_210402_081022/163972189/ccs	23331
m64224e_210402_081022/29755825/ccs	17211	m64224e_210402_081022/163907105/ccs	20769
m64224e_210402_081022/29623612/ccs	19322	m64224e_210402_081022/1638671/ccs	14756
m64224e_210402_081022/29361056/ccs	17879	m64224e_210402_081022/163644648/ccs	20024
m64224e_210402_081022/29165695/ccs	17826	m64224e_210402_081022/163514935/ccs	19592
m64224e_210402_081022/29099405/ccs	11314	m64224e_210402_081022/163448685/ccs	17800
m64224e_210402_081022/29034011/ccs	20668	m64224e_210402_081022/163120575/ccs	18950
m64224e_210402_081022/28836305/ccs	18844	m64224e_210402_081022/162858282/ccs	21090
m64224e_210402_081022/28641844/ccs	18656	m64224e_210402_081022/162335473/ccs	19005
m64224e_210402_081022/28379087/ccs	18586	m64224e_210402_081022/162071611/ccs	19900
m64224e_210402_081022/28181383/ccs	18974	m64224e_210402_081022/160828135/ccs	18490
m64224e_210402_081022/28052289/ccs	18170	m64224e_210402_081022/160629638/ccs	20600
m64224e_210402_081022/28051629/ccs	17183	m64224e_210402_081022/160499605/ccs	17617
m64224e_210402_081022/27986699/ccs	18078	m64224e_210402_081022/160368833/ccs	17198
m64224e_210402_081022/27921119/ccs	18920	m64224e_210402_081022/160367288/ccs	22734
m64224e_210402_081022/27919357/ccs	22109	m64224e_210402_081022/160236219/ccs	25757
m64224e_210402_081022/27788811/ccs	23828	m64224e_210402_081022/159973839/ccs	23227
m64224e_210402_081022/2754465/ccs	13137	m64224e_210402_081022/15993218/ccs	18778
m64224e_210402_081022/27527179/ccs	12146	m64224e_210402_081022/158925155/ccs	17498
m64224e_210402_081022/27394408/ccs	13005	m64224e_210402_081022/158730939/ccs	16972
m64224e_210402_081022/27329859/ccs	19147	m64224e_210402_081022/157745721/ccs	18944
m64224e_210402_081022/2686997/ccs	16927	m64224e_210402_081022/157615264/ccs	17074
m64224e_210402_081022/26544963/ccs	17126	m64224e_210402_081022/1575187/ccs	12077
m64224e_210402_081022/26479160/ccs	23173	m64224e_210402_081022/157483065/ccs	18260
m64224e_210402_081022/26214607/ccs	23521	m64224e_210402_081022/1574420/ccs	18718
m64224e_210402_081022/25624970/ccs	13549	m64224e_210402_081022/1574222/ccs	25654
m64224e_210402_081022/25429046/ccs	20358	m64224e_210402_081022/157353342/ccs	24324
m64224e_210402_081022/25234039/ccs	17874	m64224e_210402_081022/1573456/ccs	18698
m64224e_210402_081022/24904733/ccs	22829	m64224e_210402_081022/156830004/ccs	19169
m64224e_210402_081022/24838583/ccs	29072	m64224e_210402_081022/156567343/ccs	18464
m64224e_210402_081022/24248593/ccs	21835	m64224e_210402_081022/156500000/ccs	19159
m64224e_210402_081022/24054496/ccs	18030	m64224e_210402_081022/156305274/ccs	18381
m64224e_210402_081022/2296556/ccs	17762	m64224e_210402_081022/156175171/ccs	17885
m64224e_210402_081022/22678053/ccs	11973	m64224e_210402_081022/15599230/ccs	20734
m64224e_210402_081022/22610537/ccs	26768	m64224e_210402_081022/154928724/ccs	18825
m64224e_210402_081022/22347834/ccs	19261	m64224e_210402_081022/154863660/ccs	17903
m64224e_210402_081022/22088187/ccs	18041	m64224e_210402_081022/154665379/ccs	16979
m64224e_210402_081022/21693626/ccs	20423	m64224e_210402_081022/154405524/ccs	17188
m64224e_210402_081022/21693109/ccs	19747	m64224e_210402_081022/154143093/ccs	24482
m64224e_210402_081022/21433167/ccs	17549	m64224e_210402_081022/153223762/ccs	20091
m64224e_210402_081022/21432588/ccs	20104	m64224e_210402_081022/153029455/ccs	17243
m64224e_210402_081022/21301323/ccs	16927	m64224e_210402_081022/152963453/ccs	21495
m64224e_210402_081022/20843100/ccs	17602	m64224e_210402_081022/152633356/ccs	22716
m64224e_210402_081022/20645822/ccs	19000	m64224e_210402_081022/152177171/ccs	20232
m64224e_210402_081022/20644828/ccs	19241	m64224e_210402_081022/151978984/ccs	20274
m64224e_210402_081022/20581142/ccs	20229	m64224e_210402_081022/151652918/ccs	21977
m64224e_210402_081022/20579856/ccs	17535	m64224e_210402_081022/151389176/ccs	13504
m64224e_210402_081022/20316714/ccs	17285	m64224e_210402_081022/151258940/ccs	19556
m64224e_210402_081022/20121812/ccs	11497	m64224e_210402_081022/150997421/ccs	22902
m64224e_210402_081022/20055578/ccs	20531	m64224e_210402_081022/1509538/ccs	23340
m64224e_210402_081022/19334673/ccs	23983	m64224e_210402_081022/1508956/ccs	18985
m64224e_210402_081022/19137424/ccs	21847	m64224e_210402_081022/1508852/ccs	17973
m64224e_210402_081022/1901768/ccs	20563	m64224e_210402_081022/150799397/ccs	20772
m64224e_210402_081022/18941240/ccs	19562	m64224e_210402_081022/1507460/ccs	18677
m64224e_210402_081022/18614641/ccs	17625	m64224e_210402_081022/1507336/ccs	22132
m64224e_210402_081022/18614247/ccs	17817	m64224e_210402_081022/150143195/ccs	20761
m64224e_210402_081022/18154809/ccs	22317	m64224e_210402_081022/150012185/ccs	19715
m64224e_210402_081022/180551762/ccs	20850	m64224e_210402_081022/149883475/ccs	17740
m64224e_210402_081022/180421486/ccs	13981	m64224e_210402_081022/149488920/ccs	18915
m64224e_210402_081022/18025073/ccs	21288	m64224e_210402_081022/148178025/ccs	17365
m64224e_210402_081022/18024313/ccs	17151	m64224e_210402_081022/148113965/ccs	17457
m64224e_210402_081022/180159945/ccs	17714	m64224e_210402_081022/147458575/ccs	18955
m64224e_210402_081022/179504335/ccs	18937	m64224e_210402_081022/147457791/ccs	23667
m64224e_210402_081022/179111990/ccs	20787	m64224e_210402_081022/146474232/ccs	21961
m64224e_210402_081022/179111055/ccs	19201	m64224e_210402_081022/144966773/ccs	13524
m64224e_210402_081022/179110953/ccs	13108	m64224e_210402_081022/144966580/ccs	21570
m64224e_210402_081022/178783489/ccs	18818	m64224e_210402_081022/14485356/ccs	19920
m64224e_210402_081022/178454839/ccs	20061	m64224e_210402_081022/144770769/ccs	19798
m64224e_210402_081022/178324245/ccs	21353	m64224e_210402_081022/144508418/ccs	19906
m64224e_210402_081022/178323519/ccs	17169	m64224e_210402_081022/144507218/ccs	20781
m64224e_210402_081022/177997086/ccs	12539	m64224e_210402_081022/144442919/ccs	17726
m64224e_210402_081022/177932243/ccs	19968	m64224e_210402_081022/1443575/ccs	18391
m64224e_210402_081022/177931362/ccs	18518	m64224e_210402_081022/1443565/ccs	17216
m64224e_210402_081022/177867264/ccs	12141	m64224e_210402_081022/1443115/ccs	18291
m64224e_210402_081022/177539485/ccs	19458	m64224e_210402_081022/1442306/ccs	16109
m64224e_210402_081022/177144658/ccs	24864	m64224e_210402_081022/144116231/ccs	13540
m64224e_210402_081022/176948538/ccs	18063	m64224e_210402_081022/144114093/ccs	18243
m64224e_210402_081022/176752492/ccs	24213	m64224e_210402_081022/143984388/ccs	16906
m64224e_210402_081022/176685766/ccs	11811	m64224e_210402_081022/143393458/ccs	17888
m64224e_210402_081022/176622051/ccs	13161	m64224e_210402_081022/143067434/ccs	21100
m64224e_210402_081022/176620278/ccs	18664	m64224e_210402_081022/142541802/ccs	21235
m64224e_210402_081022/176425218/ccs	24022	m64224e_210402_081022/142017486/ccs	17816
m64224e_210402_081022/176162093/ccs	17329	m64224e_210402_081022/141426908/ccs	21460
m64224e_210402_081022/175966744/ccs	21371	m64224e_210402_081022/141230450/ccs	19395
m64224e_210402_081022/175770008/ccs	17464	m64224e_210402_081022/140575000/ccs	24306
m64224e_210402_081022/175769243/ccs	19044	m64224e_210402_081022/140052508/ccs	17242
m64224e_210402_081022/17564744/ccs	21080	m64224e_210402_081022/139985492/ccs	19023
m64224e_210402_081022/17564036/ccs	17230	m64224e_210402_081022/139856706/ccs	19079
m64224e_210402_081022/175636592/ccs	11251	m64224e_210402_081022/139723503/ccs	17166
m64224e_210402_081022/175441572/ccs	18735	m64224e_210402_081022/139396280/ccs	13302
m64224e_210402_081022/175440841/ccs	18279	m64224e_210402_081022/139003614/ccs	12862
m64224e_210402_081022/175311367/ccs	24593	m64224e_210402_081022/139002583/ccs	24896
m64224e_210402_081022/175179481/ccs	13113	m64224e_210402_081022/138215661/ccs	20616
m64224e_210402_081022/174982500/ccs	18251	m64224e_210402_081022/138020296/ccs	17652
m64224e_210402_081022/174852859/ccs	20149	m64224e_210402_081022/137953649/ccs	19925
m64224e_210402_081022/173998413/ccs	11405	m64224e_210402_081022/1378702/ccs	12150
m64224e_210402_081022/173672978/ccs	19181	m64224e_210402_081022/1378077/ccs	19683
m64224e_210402_081022/173672687/ccs	25787	m64224e_210402_081022/1377415/ccs	20046
m64224e_210402_081022/173410831/ccs	23755	m64224e_210402_081022/137299544/ccs	19217
m64224e_210402_081022/173410808/ccs	19417	m64224e_210402_081022/137233049/ccs	27236
m64224e_210402_081022/173082613/ccs	17835	m64224e_210402_081022/13698787/ccs	22279
m64224e_210402_081022/172886163/ccs	11468	m64224e_210402_081022/136315131/ccs	19290
m64224e_210402_081022/172884481/ccs	18515	m64224e_210402_081022/136251476/ccs	23435
m64224e_210402_081022/172624703/ccs	17337	m64224e_210402_081022/136185077/ccs	13460
m64224e_210402_081022/172623214/ccs	20830	m64224e_210402_081022/135924540/ccs	18419
m64224e_210402_081022/172557330/ccs	20912	m64224e_210402_081022/135726580/ccs	17722
m64224e_210402_081022/172296331/ccs	18199	m64224e_210402_081022/135332461/ccs	18193
m64224e_210402_081022/172098076/ccs	17348	m64224e_210402_081022/134874409/ccs	21807
m64224e_210402_081022/172034067/ccs	17785	m64224e_210402_081022/13437016/ccs	21021
m64224e_210402_081022/172033140/ccs	18679	m64224e_210402_081022/134350191/ccs	20642
m64224e_210402_081022/171836570/ccs	16999	m64224e_210402_081022/134088884/ccs	19019
m64224e_210402_081022/171771510/ccs	25071	m64224e_210402_081022/133826603/ccs	23619
m64224e_210402_081022/171707114/ccs	18580	m64224e_210402_081022/133169/ccs	13974
m64224e_210402_081022/171704856/ccs	21037	m64224e_210402_081022/132974761/ccs	22537
m64224e_210402_081022/171638977/ccs	11402	m64224e_210402_081022/132907241/ccs	20828
m64224e_210402_081022/170853466/ccs	20322	m64224e_210402_081022/132713160/ccs	20455
m64224e_210402_081022/170788614/ccs	17477	m64224e_210402_081022/132711805/ccs	19286
m64224e_210402_081022/170723906/ccs	16941	m64224e_210402_081022/132186867/ccs	19762
m64224e_210402_081022/1706776/ccs	11170	m64224e_210402_081022/132154/ccs	19213
m64224e_210402_081022/170657350/ccs	17661	m64224e_210402_081022/132057704/ccs	17912
m64224e_210402_081022/170657098/ccs	12718	m64224e_210402_081022/131489/ccs	19021
m64224e_210402_081022/170590453/ccs	13438	m64224e_210402_081022/131356/ccs	17487
m64224e_210402_081022/170527212/ccs	17364	m64224e_210402_081022/1312238/ccs	27375
m64224e_210402_081022/170395519/ccs	26047	m64224e_210402_081022/1311824/ccs	13336
m64224e_210402_081022/170394619/ccs	11277	m64224e_210402_081022/131138097/ccs	18123
m64224e_210402_081022/170133018/ccs	16940	m64224e_210402_081022/13109786/ccs	12981
m64224e_210402_081022/169936312/ccs	20999	m64224e_210402_081022/131093/ccs	24612
m64224e_210402_081022/16974980/ccs	20668	m64224e_210402_081022/130352371/ccs	22556
m64224e_210402_081022/16974245/ccs	20735	m64224e_210402_081022/129893096/ccs	19563
m64224e_210402_081022/169150726/ccs	17637	m64224e_210402_081022/129698338/ccs	13666
m64224e_210402_081022/169084079/ccs	18670	m64224e_210402_081022/129697483/ccs	19954
m64224e_210402_081022/168692521/ccs	20188	m64224e_210402_081022/128976207/ccs	26267
m64224e_210402_081022/168624209/ccs	12379	m64224e_210402_081022/12781668/ccs	17844
m64224e_210402_081022/168494400/ccs	12689	m64224e_210402_081022/127795377/ccs	18436
m64224e_210402_081022/168428155/ccs	21601	m64224e_210402_081022/127730269/ccs	17028
m64224e_210402_081022/168099866/ccs	21110	m64224e_210402_081022/127207569/ccs	12052
m64224e_210402_081022/168037193/ccs	18071	m64224e_210402_081022/127141075/ccs	19492
m64224e_210402_081022/167840285/ccs	12673	m64224e_210402_081022/127074443/ccs	22692
m64224e_210402_081022/167118446/ccs	26191	m64224e_210402_081022/126814607/ccs	20609
m64224e_210402_081022/166790882/ccs	20526	m64224e_210402_081022/126747147/ccs	22783
m64224e_210402_081022/166398760/ccs	17773	m64224e_210402_081022/126683947/ccs	17716
m64224e_210402_081022/166005035/ccs	21263	m64224e_210402_081022/125897335/ccs	23153
m64224e_210402_081022/165873389/ccs	19572	m64224e_210402_081022/125765980/ccs	20624
m64224e_210402_081022/165675920/ccs	18620	m64224e_210402_081022/125765566/ccs	25523
m64224e_210402_081022/165611526/ccs	18435	m64224e_210402_081022/125306416/ccs	18324
m64224e_210402_081022/165414275/ccs	18421	m64224e_210402_081022/12517763/ccs	19654
m64224e_210402_081022/16517278/ccs	18693	m64224e_210402_081022/124978836/ccs	16909
m64224e_210402_081022/165152514/ccs	11834	m64224e_210402_081022/124913023/ccs	24582
m64224e_210402_081022/165087733/ccs	17239	m64224e_210402_081022/1248006/ccs	18750
m64224e_210402_081022/164825467/ccs	21602	m64224e_210402_081022/1247386/ccs	19973
m64224e_210402_081022/164496298/ccs	22424	m64224e_210402_081022/1246201/ccs	23840
m64224e_210402_081022/164431006/ccs	11177	m64224e_210402_081022/124521184/ccs	12403
m64224e_210402_081022/164103793/ccs	19087	m64224e_210402_081022/124454232/ccs	18766
m64224e_210402_081022/163906165/ccs	26675	m64224e_210402_081022/124192060/ccs	13840
m64224e_210402_081022/163842566/ccs	24053	m64224e_210402_081022/124127175/ccs	20590
m64224e_210402_081022/163710644/ccs	18125	m64224e_210402_081022/123995419/ccs	17480
m64224e_210402_081022/163645116/ccs	22156	m64224e_210402_081022/123929987/ccs	18296
m64224e_210402_081022/163644648/ccs	20024	m64224e_210402_081022/12388040/ccs	13251
m64224e_210402_081022/163514935/ccs	11592	m64224e_210402_081022/123406576/ccs	16917
m64224e_210402_081022/163513977/ccs	17234	m64224e_210402_081022/123274079/ccs	18187
m64224e_210402_081022/16318885/ccs	28074	m64224e_210402_081022/123012509/ccs	18872
m64224e_210402_081022/163119642/ccs	22163	m64224e_210402_081022/122880192/ccs	21148
m64224e_210402_081022/162990377/ccs	17639	m64224e_210402_081022/122620640/ccs	20778
m64224e_210402_081022/162529927/ccs	22518	m64224e_210402_081022/121898721/ccs	22785
m64224e_210402_081022/162138367/ccs	21659	m64224e_210402_081022/121767550/ccs	23484
m64224e_210402_081022/162137657/ccs	20870	m64224e_210402_081022/121571771/ccs	20917
m64224e_210402_081022/161876454/ccs	17231	m64224e_210402_081022/121244061/ccs	13047
m64224e_210402_081022/161811014/ccs	20647	m64224e_210402_081022/121045163/ccs	17182
m64224e_210402_081022/161679668/ccs	18100	m64224e_210402_081022/12059850/ccs	24387
m64224e_210402_081022/161678238/ccs	31726	m64224e_210402_081022/120457857/ccs	19648
m64224e_210402_081022/161284181/ccs	19388	m64224e_210402_081022/120325554/ccs	19843
m64224e_210402_081022/161218790/ccs	16902	m64224e_210402_081022/120324845/ccs	17060
m64224e_210402_081022/160891344/ccs	18615	m64224e_210402_081022/119603824/ccs	17537
m64224e_210402_081022/160499605/ccs	17617	m64224e_210402_081022/11930088/ccs	22354
m64224e_210402_081022/160368833/ccs	17198	m64224e_210402_081022/119144640/ccs	17656
m64224e_210402_081022/160303617/ccs	21443	m64224e_210402_081022/118490654/ccs	13059
m64224e_210402_081022/160237968/ccs	19453	m64224e_210402_081022/118489183/ccs	18704
m64224e_210402_081022/15993218/ccs	17777	m64224e_210402_081022/118227604/ccs	19732
m64224e_210402_081022/159844473/ccs	19770	m64224e_210402_081022/1181951/ccs	17923
m64224e_210402_081022/159779000/ccs	11013	m64224e_210402_081022/1181441/ccs	19798
m64224e_210402_081022/159517201/ccs	28455	m64224e_210402_081022/1181321/ccs	20766
m64224e_210402_081022/159383652/ccs	19266	m64224e_210402_081022/1179899/ccs	20009
m64224e_210402_081022/15927030/ccs	20090	m64224e_210402_081022/1179780/ccs	21782
m64224e_210402_081022/159189349/ccs	21162	m64224e_210402_081022/116525478/ccs	12112
m64224e_210402_081022/157876544/ccs	17537	m64224e_210402_081022/115737993/ccs	18889
m64224e_210402_081022/157745721/ccs	18944	m64224e_210402_081022/114690888/ccs	17127
m64224e_210402_081022/157615264/ccs	17074	m64224e_210402_081022/114624049/ccs	24395
m64224e_210402_081022/157550143/ccs	25502	m64224e_210402_081022/114361879/ccs	20986
m64224e_210402_081022/156830004/ccs	19169	m64224e_210402_081022/114231875/ccs	17185
m64224e_210402_081022/156567343/ccs	18464	m64224e_210402_081022/11405628/ccs	12168
m64224e_210402_081022/156500000/ccs	11159	m64224e_210402_081022/113314629/ccs	19132
m64224e_210402_081022/156305274/ccs	18381	m64224e_210402_081022/113246774/ccs	25926
m64224e_210402_081022/15599230/ccs	20734	m64224e_210402_081022/112657169/ccs	12490
m64224e_210402_081022/155517230/ccs	20029	m64224e_210402_081022/112264590/ccs	20643
m64224e_210402_081022/155124841/ccs	13619	m64224e_210402_081022/111870922/ccs	17198
m64224e_210402_081022/154995504/ccs	19931	m64224e_210402_081022/1115960/ccs	17574
m64224e_210402_081022/154928724/ccs	17825	m64224e_210402_081022/1114926/ccs	29714
m64224e_210402_081022/154863660/ccs	11903	m64224e_210402_081022/1114874/ccs	17431
m64224e_210402_081022/15468022/ccs	18997	m64224e_210402_081022/1114727/ccs	19886
m64224e_210402_081022/154667138/ccs	17944	m64224e_210402_081022/111083668/ccs	20020
m64224e_210402_081022/154405524/ccs	17188	m64224e_210402_081022/110888694/ccs	17421
m64224e_210402_081022/154076152/ccs	18594	m64224e_210402_081022/110494618/ccs	19828
m64224e_210402_081022/154012011/ccs	20109	m64224e_210402_081022/110430104/ccs	18638
m64224e_210402_081022/153747460/ccs	22081	m64224e_210402_081022/110428354/ccs	13771
m64224e_210402_081022/153224770/ccs	17320	m64224e_210402_081022/109251231/ccs	20785
m64224e_210402_081022/153224458/ccs	13312	m64224e_210402_081022/108397957/ccs	23567
m64224e_210402_081022/153094017/ccs	17505	m64224e_210402_081022/108202317/ccs	19581
m64224e_210402_081022/153028269/ccs	20114	m64224e_210402_081022/107743799/ccs	24532
m64224e_210402_081022/152895601/ccs	17407	m64224e_210402_081022/107544739/ccs	19164
m64224e_210402_081022/152437034/ccs	17751	m64224e_210402_081022/107216945/ccs	18413
m64224e_210402_081022/152373135/ccs	20883	m64224e_210402_081022/106759469/ccs	17622
m64224e_210402_081022/151717284/ccs	26665	m64224e_210402_081022/106236529/ccs	19764
m64224e_210402_081022/151454633/ccs	20068	m64224e_210402_081022/106235087/ccs	19283
m64224e_210402_081022/15140381/ccs	11420	m64224e_210402_081022/106168876/ccs	18468
m64224e_210402_081022/15140001/ccs	19919	m64224e_210402_081022/105843012/ccs	19855
m64224e_210402_081022/151389176/ccs	13504	m64224e_210402_081022/10551362/ccs	21039
m64224e_210402_081022/151325106/ccs	22652	m64224e_210402_081022/105513572/ccs	22307
m64224e_210402_081022/150537655/ccs	17771	m64224e_210402_081022/105253411/ccs	18432
m64224e_210402_081022/150012185/ccs	19715	m64224e_210402_081022/105252758/ccs	19821
m64224e_210402_081022/149619197/ccs	20299	m64224e_210402_081022/105187291/ccs	16894
m64224e_210402_081022/149555123/ccs	20047	m64224e_210402_081022/1050324/ccs	14383
m64224e_210402_081022/149488920/ccs	17915	m64224e_210402_081022/1050248/ccs	20723
m64224e_210402_081022/14942597/ccs	17368	m64224e_210402_081022/1049443/ccs	15910
m64224e_210402_081022/148900516/ccs	21077	m64224e_210402_081022/104925486/ccs	19494
m64224e_210402_081022/148833821/ccs	20708	m64224e_210402_081022/1048780/ccs	18707
m64224e_210402_081022/148832486/ccs	20744	m64224e_210402_081022/104532277/ccs	18217
m64224e_210402_081022/148702275/ccs	20854	m64224e_210402_081022/104399071/ccs	22970
m64224e_210402_081022/148178025/ccs	17365	m64224e_210402_081022/104203374/ccs	20901
m64224e_210402_081022/147458575/ccs	18955	m64224e_210402_081022/103549260/ccs	18170
m64224e_210402_081022/146670448/ccs	19308	m64224e_210402_081022/103350829/ccs	22524
m64224e_210402_081022/146474558/ccs	18944	m64224e_210402_081022/103221487/ccs	17959
m64224e_210402_081022/146408496/ccs	18867	m64224e_210402_081022/103154607/ccs	19395
m64224e_210402_081022/14616923/ccs	11810	m64224e_210402_081022/102959575/ccs	19455
m64224e_210402_081022/146016892/ccs	22260	m64224e_210402_081022/102958223/ccs	18641
m64224e_210402_081022/145557312/ccs	20339	m64224e_210402_081022/102894277/ccs	18364
m64224e_210402_081022/145490908/ccs	18216	m64224e_210402_081022/102501102/ccs	23671
m64224e_210402_081022/145229033/ccs	22648	m64224e_210402_081022/102172458/ccs	18853
m64224e_210402_081022/145163374/ccs	21201	m64224e_210402_081022/101911265/ccs	21421
m64224e_210402_081022/144967349/ccs	17419	m64224e_210402_081022/101845280/ccs	17142
m64224e_210402_081022/144966773/ccs	13524	m64224e_210402_081022/101712376/ccs	19775
m64224e_210402_081022/14485356/ccs	19920	m64224e_210402_081022/101255622/ccs	18719
m64224e_210402_081022/144770769/ccs	19798	m64224e_210402_081022/101123931/ccs	26378
m64224e_210402_081022/144508418/ccs	19906	m64224e_210402_081022/101059199/ccs	21827
m64224e_210402_081022/144313025/ccs	19640	m64224e_210402_081022/100797262/ccs	13118
m64224e_210402_081022/144116231/ccs	13540	m64224e_210402_081022/100795004/ccs	23275
m64224e_210402_081022/144114093/ccs	11243	m64224e_210402_081022/10027262/ccs	24609
m64224e_210402_081022/143984388/ccs	16906	*****	*****
m64224e_210402_081022/143983640/ccs	22889	*****	*****
m64224e_210402_081022/143851701/ccs	17727	*****	*****
m64224e_210402_081022/143393458/ccs	17888	*****	*****
m64224e_210402_081022/143002133/ccs	17809	*****	*****
m64224e_210402_081022/142609209/ccs	17102	*****	*****
m64224e_210402_081022/142017486/ccs	17816	*****	*****
m64224e_210402_081022/141232960/ccs	19801	*****	*****
m64224e_210402_081022/141232878/ccs	28478	*****	*****
m64224e_210402_081022/140970118/ccs	22033	*****	*****
m64224e_210402_081022/140708369/ccs	16901	*****	*****
m64224e_210402_081022/140445830/ccs	27171	*****	*****
m64224e_210402_081022/14027002/ccs	25938	*****	*****
m64224e_210402_081022/14025298/ccs	22225	*****	*****
m64224e_210402_081022/140247214/ccs	17176	*****	*****
m64224e_210402_081022/139985492/ccs	11023	*****	*****
m64224e_210402_081022/139723503/ccs	17166	*****	*****
m64224e_210402_081022/139396871/ccs	23606	*****	*****
m64224e_210402_081022/139396280/ccs	13302	*****	*****
m64224e_210402_081022/139330463/ccs	19810	*****	*****
m64224e_210402_081022/139003614/ccs	12862	*****	*****
m64224e_210402_081022/138610075/ccs	22275	*****	*****
m64224e_210402_081022/138085197/ccs	24740	*****	*****
m64224e_210402_081022/138021107/ccs	20125	*****	*****
m64224e_210402_081022/138020308/ccs	23647	*****	*****
m64224e_210402_081022/138020296/ccs	17652	*****	*****
m64224e_210402_081022/1378702/ccs	12150	*****	*****
m64224e_210402_081022/13763830/ccs	25115	*****	*****
m64224e_210402_081022/137429731/ccs	18417	*****	*****
m64224e_210402_081022/137429684/ccs	26016	*****	*****
m64224e_210402_081022/136446872/ccs	20144	*****	*****
m64224e_210402_081022/136315131/ccs	19290	*****	*****
m64224e_210402_081022/136185077/ccs	13460	*****	*****
m64224e_210402_081022/136119837/ccs	21841	*****	*****
m64224e_210402_081022/135726580/ccs	17722	*****	*****
m64224e_210402_081022/135660847/ccs	21756	*****	*****
m64224e_210402_081022/135595996/ccs	19305	*****	*****
m64224e_210402_081022/135332461/ccs	18193	*****	*****
m64224e_210402_081022/135203608/ccs	17493	*****	*****
m64224e_210402_081022/13501709/ccs	17911	*****	*****
m64224e_210402_081022/135006645/ccs	17594	*****	*****
m64224e_210402_081022/134415524/ccs	19827	*****	*****
m64224e_210402_081022/134023791/ccs	20911	*****	*****
m64224e_210402_081022/133694943/ccs	17288	*****	*****
m64224e_210402_081022/133432422/ccs	20178	*****	*****
m64224e_210402_081022/133235031/ccs	18356	*****	*****
m64224e_210402_081022/132974761/ccs	22537	*****	*****
m64224e_210402_081022/132907241/ccs	20828	*****	*****
m64224e_210402_081022/132646787/ccs	19580	*****	*****
m64224e_210402_081022/132186867/ccs	11762	*****	*****
m64224e_210402_081022/131989846/ccs	18035	*****	*****
m64224e_210402_081022/13175244/ccs	11637	*****	*****
m64224e_210402_081022/131663407/ccs	22041	*****	*****
m64224e_210402_081022/131356/ccs	17487	*****	*****
m64224e_210402_081022/131269876/ccs	27356	*****	*****
m64224e_210402_081022/131269465/ccs	22848	*****	*****
m64224e_210402_081022/131268914/ccs	19729	*****	*****
m64224e_210402_081022/131138097/ccs	18123	*****	*****
m64224e_210402_081022/13109786/ccs	12981	*****	*****
m64224e_210402_081022/13107312/ccs	17642	*****	*****
m64224e_210402_081022/130811740/ccs	18033	*****	*****
m64224e_210402_081022/130679510/ccs	17158	*****	*****
m64224e_210402_081022/13043129/ccs	24752	*****	*****
m64224e_210402_081022/130156018/ccs	17072	*****	*****
m64224e_210402_081022/130154615/ccs	21199	*****	*****
m64224e_210402_081022/129893096/ccs	19563	*****	*****
m64224e_210402_081022/129892962/ccs	17183	*****	*****
m64224e_210402_081022/129698338/ccs	13666	*****	*****
m64224e_210402_081022/129697483/ccs	19954	*****	*****
m64224e_210402_081022/129695810/ccs	24333	*****	*****
m64224e_210402_081022/129370953/ccs	20313	*****	*****
m64224e_210402_081022/129370885/ccs	17634	*****	*****
m64224e_210402_081022/129107091/ccs	18809	*****	*****
m64224e_210402_081022/128713645/ccs	18318	*****	*****
m64224e_210402_081022/128649157/ccs	20902	*****	*****
m64224e_210402_081022/128518770/ccs	11366	*****	*****
m64224e_210402_081022/128256628/ccs	20006	*****	*****
m64224e_210402_081022/12781668/ccs	17844	*****	*****
m64224e_210402_081022/127467589/ccs	18752	*****	*****
m64224e_210402_081022/127403324/ccs	18543	*****	*****
m64224e_210402_081022/127338805/ccs	21316	*****	*****
m64224e_210402_081022/127273677/ccs	21027	*****	*****
m64224e_210402_081022/127207569/ccs	12052	*****	*****
m64224e_210402_081022/12714442/ccs	26029	*****	*****
m64224e_210402_081022/127141075/ccs	19492	*****	*****
m64224e_210402_081022/127010608/ccs	24155	*****	*****
m64224e_210402_081022/126879631/ccs	23371	*****	*****
m64224e_210402_081022/126814907/ccs	17547	*****	*****
m64224e_210402_081022/126814607/ccs	20609	*****	*****
m64224e_210402_081022/126618358/ccs	11229	*****	*****
m64224e_210402_081022/126618267/ccs	21288	*****	*****
m64224e_210402_081022/126487247/ccs	27675	*****	*****
m64224e_210402_081022/126486549/ccs	19440	*****	*****
m64224e_210402_081022/126224241/ccs	21351	*****	*****
m64224e_210402_081022/126092485/ccs	25013	*****	*****
m64224e_210402_081022/125371508/ccs	22094	*****	*****
m64224e_210402_081022/125306416/ccs	11324	*****	*****
m64224e_210402_081022/12517763/ccs	11654	*****	*****
m64224e_210402_081022/125045128/ccs	12236	*****	*****
m64224e_210402_081022/125044865/ccs	19180	*****	*****
m64224e_210402_081022/124978836/ccs	16909	*****	*****
m64224e_210402_081022/1248006/ccs	18750	*****	*****
m64224e_210402_081022/124782023/ccs	23084	*****	*****
m64224e_210402_081022/124521184/ccs	12403	*****	*****
m64224e_210402_081022/124519782/ccs	26251	*****	*****
m64224e_210402_081022/124454232/ccs	18766	*****	*****
m64224e_210402_081022/124192060/ccs	13840	*****	*****
m64224e_210402_081022/123995419/ccs	17480	*****	*****
m64224e_210402_081022/123929987/ccs	11296	*****	*****
m64224e_210402_081022/12388040/ccs	13251	*****	*****
m64224e_210402_081022/12387812/ccs	20879	*****	*****
m64224e_210402_081022/123863655/ccs	19981	*****	*****
m64224e_210402_081022/123274079/ccs	18187	*****	*****
m64224e_210402_081022/123078403/ccs	17426	*****	*****
m64224e_210402_081022/122880192/ccs	21148	*****	*****
m64224e_210402_081022/122620640/ccs	20178	*****	*****
m64224e_210402_081022/12257360/ccs	18232	*****	*****
m64224e_210402_081022/122488447/ccs	17708	*****	*****
m64224e_210402_081022/121833947/ccs	17731	*****	*****
m64224e_210402_081022/121244061/ccs	13047	*****	*****
m64224e_210402_081022/120849137/ccs	19867	*****	*****
m64224e_210402_081022/120324845/ccs	17060	*****	*****
m64224e_210402_081022/119998031/ccs	20981	*****	*****
m64224e_210402_081022/11995282/ccs	17335	*****	*****
m64224e_210402_081022/11993697/ccs	21356	*****	*****
m64224e_210402_081022/119409029/ccs	17006	*****	*****
m64224e_210402_081022/11929243/ccs	11617	*****	*****
m64224e_210402_081022/119276925/ccs	17850	*****	*****
m64224e_210402_081022/119144640/ccs	17656	*****	*****
m64224e_210402_081022/118816855/ccs	18189	*****	*****
m64224e_210402_081022/11863469/ccs	20558	*****	*****
m64224e_210402_081022/118490654/ccs	13059	*****	*****
m64224e_210402_081022/118490230/ccs	18369	*****	*****
m64224e_210402_081022/118489183/ccs	18704	*****	*****
m64224e_210402_081022/118359789/ccs	24116	*****	*****
m64224e_210402_081022/118359528/ccs	17776	*****	*****
m64224e_210402_081022/118359106/ccs	18401	*****	*****
m64224e_210402_081022/118227604/ccs	19732	*****	*****
m64224e_210402_081022/118163894/ccs	19728	*****	*****
m64224e_210402_081022/117900819/ccs	17826	*****	*****
m64224e_210402_081022/117899497/ccs	19800	*****	*****
m64224e_210402_081022/116655714/ccs	17851	*****	*****
m64224e_210402_081022/116654707/ccs	19098	*****	*****
m64224e_210402_081022/116525478/ccs	12112	*****	*****
m64224e_210402_081022/116523267/ccs	22797	*****	*****
m64224e_210402_081022/116195440/ccs	17560	*****	*****
m64224e_210402_081022/115999474/ccs	18322	*****	*****
m64224e_210402_081022/115868358/ccs	17013	*****	*****
m64224e_210402_081022/115737993/ccs	17879	*****	*****
m64224e_210402_081022/115607049/ccs	20320	*****	*****
m64224e_210402_081022/115605879/ccs	13510	*****	*****
m64224e_210402_081022/114755884/ccs	17696	*****	*****
m64224e_210402_081022/114690888/ccs	11127	*****	*****
m64224e_210402_081022/114492691/ccs	21476	*****	*****
m64224e_210402_081022/114296055/ccs	18819	*****	*****
m64224e_210402_081022/114231875/ccs	17185	*****	*****
m64224e_210402_081022/114165593/ccs	21195	*****	*****
m64224e_210402_081022/11405628/ccs	12168	*****	*****
m64224e_210402_081022/113969006/ccs	27768	*****	*****
m64224e_210402_081022/113706176/ccs	30371	*****	*****
m64224e_210402_081022/113443421/ccs	19612	*****	*****
m64224e_210402_081022/113443107/ccs	18518	*****	*****
m64224e_210402_081022/11338707/ccs	17426	*****	*****
m64224e_210402_081022/113314629/ccs	11132	*****	*****
m64224e_210402_081022/113181166/ccs	19171	*****	*****
m64224e_210402_081022/112920807/ccs	23024	*****	*****
m64224e_210402_081022/112788220/ccs	17099	*****	*****
m64224e_210402_081022/112657169/ccs	12490	*****	*****
m64224e_210402_081022/111937193/ccs	19002	*****	*****
m64224e_210402_081022/111870922/ccs	17198	*****	*****
m64224e_210402_081022/111741528/ccs	18806	*****	*****
m64224e_210402_081022/111741074/ccs	20292	*****	*****
m64224e_210402_081022/111477237/ccs	17585	*****	*****
m64224e_210402_081022/11143125/ccs	17842	*****	*****
m64224e_210402_081022/111215821/ccs	11099	*****	*****
m64224e_210402_081022/111083668/ccs	20020	*****	*****
m64224e_210402_081022/110888694/ccs	17421	*****	*****
m64224e_210402_081022/110428354/ccs	13771	*****	*****
m64224e_210402_081022/110364619/ccs	19099	*****	*****
m64224e_210402_081022/110298880/ccs	21574	*****	*****
m64224e_210402_081022/110103391/ccs	19471	*****	*****
m64224e_210402_081022/109381600/ccs	17870	*****	*****
m64224e_210402_081022/109381242/ccs	20348	*****	*****
m64224e_210402_081022/109251231/ccs	20785	*****	*****
m64224e_210402_081022/109118902/ccs	27526	*****	*****
m64224e_210402_081022/108202317/ccs	19581	*****	*****
m64224e_210402_081022/108200235/ccs	17589	*****	*****
m64224e_210402_081022/108136828/ccs	19063	*****	*****
m64224e_210402_081022/108135964/ccs	17035	*****	*****
m64224e_210402_081022/107808351/ccs	17058	*****	*****
m64224e_210402_081022/107544739/ccs	19164	*****	*****
m64224e_210402_081022/107479600/ccs	18621	*****	*****
m64224e_210402_081022/107153624/ccs	16984	*****	*****
m64224e_210402_081022/106759469/ccs	17622	*****	*****
m64224e_210402_081022/106758694/ccs	18859	*****	*****
m64224e_210402_081022/106695420/ccs	23606	*****	*****
m64224e_210402_081022/106694505/ccs	17947	*****	*****
m64224e_210402_081022/106234317/ccs	21370	*****	*****
m64224e_210402_081022/106168876/ccs	18468	*****	*****
m64224e_210402_081022/105843012/ccs	11855	*****	*****
m64224e_210402_081022/10551878/ccs	19729	*****	*****
m64224e_210402_081022/105384166/ccs	19321	*****	*****
m64224e_210402_081022/105253411/ccs	18432	*****	*****
m64224e_210402_081022/105252758/ccs	11821	*****	*****
m64224e_210402_081022/105252719/ccs	11500	*****	*****
m64224e_210402_081022/104925486/ccs	11494	*****	*****
m64224e_210402_081022/104661902/ccs	17069	*****	*****
m64224e_210402_081022/104400942/ccs	19296	*****	*****
m64224e_210402_081022/104072286/ccs	17678	*****	*****
m64224e_210402_081022/103874751/ccs	22873	*****	*****
m64224e_210402_081022/103745364/ccs	19751	*****	*****
m64224e_210402_081022/103549260/ccs	18170	*****	*****
m64224e_210402_081022/103482716/ccs	25613	*****	*****
m64224e_210402_081022/103221487/ccs	17959	*****	*****
m64224e_210402_081022/103154607/ccs	19395	*****	*****
m64224e_210402_081022/102957323/ccs	18111	*****	*****
m64224e_210402_081022/102760924/ccs	19118	*****	*****
m64224e_210402_081022/102697588/ccs	20573	*****	*****
m64224e_210402_081022/102565564/ccs	18324	*****	*****
m64224e_210402_081022/102368342/ccs	13338	*****	*****
m64224e_210402_081022/102303621/ccs	18631	*****	*****
m64224e_210402_081022/10225299/ccs	17180	*****	*****
m64224e_210402_081022/10224944/ccs	11470	*****	*****
m64224e_210402_081022/102172458/ccs	18853	*****	*****
m64224e_210402_081022/102040023/ccs	18382	*****	*****
m64224e_210402_081022/101844518/ccs	18364	*****	*****
m64224e_210402_081022/101777792/ccs	18036	*****	*****
m64224e_210402_081022/101777622/ccs	18606	*****	*****
m64224e_210402_081022/101712376/ccs	11775	*****	*****
m64224e_210402_081022/101255622/ccs	18719	*****	*****
m64224e_210402_081022/101254618/ccs	21293	*****	*****
m64224e_210402_081022/100861348/ccs	18582	*****	*****
m64224e_210402_081022/100797262/ccs	13118	*****	*****
m64224e_210402_081022/100404014/ccs	12344	*****	*****
m64224e_210402_081022/100141280/ccs	20360	*****	*****
m64224e_210402_081022/100076088/ccs	19958	*****	*****
m64224e_210402_081022/100010608/ccs	13993	*****	*****
m64224e_210402_081022/100008929/ccs	20250	*****	*****
